# Supplementary material for: The effectiveness of improving healthcare teams’ human factor skills using simulation-based training: a systematic review
Source: Adv Simul (Lond). 2022 May 7;7:12. doi: 10.1186/s41077-022-00207-2 (PMC9077986; doi:10.1186/s41077-022-00207-2)
Supplement: Supplementary file 1 — Additional file 1. Supplement A–Searches. [file 41077_2022_207_MOESM1_ESM.xls]

## Sheet: Cinahl
		Supplement A - Searches
	#	Query Cinahl 28-09-2021	Results
	1	(simulat* n3 (educat* or cours* or workshop* or boot-camp* or bootcamp* or learn* or experienc* or curricul* or framework* or teach* or guide* or coach* or supervis* or seminar* or lectur* or round* or tutor* or mentor* or program* or training* or event*)).	11.383
	2	(high n2 fidelity n3 (educat* or cours* or workshop* or boot-camp* or bootcamp* or learn* or experienc* or curricul* or framework* or teach* or guide* or coach* or supervis* or seminar* or lectur* or round* or tutor* or mentor* or program* or training* or event*)).	757
	3	(in n2 situ n3 (educat* or cours* or workshop* or boot-camp* or bootcamp* or learn* or experienc* or curricul* or framework* or teach* or guide* or coach* or supervis* or seminar* or lectur* or round* or tutor* or mentor* or program* or training* or event*)).	401
	4	(full n2 scale n3 (educat* or cours* or workshop* or boot-camp* or bootcamp* or learn* or experienc* or curricul* or framework* or teach* or guide* or coach* or supervis* or seminar* or lectur* or round* or tutor* or mentor* or program* or training* or event*)).	69
	5	(S1 OR S2 OR S3 OR S4 OR S45 OR S46)	11.936
	6	"NTS"	438
	7	(non n5 Technical n5 (barrier* or behav* or cognit* or competec* or communicat* or expertise* or knowlegd* or manage* or relation* or skill* or understand*))	507
	8	(non-technical n5 (barrier* or behav* or cognit* or competec* or communicat* or expertise* or knowlegd* or manage* or relation* or skill* or understand*))	486
	9	(nontechnical n5 (barrier* or behav* or cognit* or competec* or communicat* or expertise* or knowlegd* or manage* or relation* or skill* or understand*))	178
	10	(soft n5 (barrier* or behav* or cognit* or competec* or communicat* or expertise* or knowlegd* or manage* or relation* or skill* or understand*))	1.7
	11	(MH "Leadership")	46.029
	12	(leadership n5 (barrier* or behav* or cognit* or competec* or communicat* or expertise* or knowlegd* or manage* or relation* or skill* or understand*))	8.729
	13	(situation n3 awareness n5 (barrier* or behav* or cognit* or competec* or communicat* or expertise* or knowlegd* or manage* or relation* or skill* or understand*))	174
	14	(MH "Fatigue+")	25.146
	15	(Fatigue n5 (barrier* or behav* or cognit* or competec* or communicat* or expertise* or knowlegd* or manage* or relation* or skill* or understand*))	4.816
	16	(MH "Cooperative Behavior")	8.769
	17	(cooperat* n5 (barrier* or behav* or cognit* or competenc* or communicat* or expertise* or knowlegd* or manage* or relation* or skill* or understand*))	10.547
	18	(MH "Collaboration")	48.026
	19	(collabor* n5 (barrier* or behav* or cognit* or competenc* or communicat* or expertise* or knowlegd* or manage* or relation* or skill* or understand*))	11.387
	20	(MH "Decision Making+")	135.892
	21	(decision n3 making* n5 (barrier* or behav* or cognit* or competenc* or communicat* or expertise* or knowlegd* or manage* or relation* or skill* or understand*))	11.037
	22	(MH "Teamwork")	16.614
	23	(teamwork* n5 (barrier* or behav* or cognit* or competenc* or communicat* or expertise* or knowlegd* or manage* or relation* or skill* or understand*))	2.689
	24	(safe* n5 (barrier* or behav* or cognit* or competenc* or communicat* or expertise* or knowlegd* or manage* or relation* or skill* or understand*))	19.967
	25	(error* n5 (barrier* or behav* or cognit* or competenc* or communicat* or expertise* or knowlegd* or manage* or relation* or skill* or understand*))	4.031
	26	(MH "Cultural Competence")	10.752
	27	(cultural n5 (barrier* or behav* or cognit* or competenc* or communicat* or expertise* or knowlegd* or manage* or relation* or skill* or understand*))	20.415
	28	(MH "Social Behavior+")	44.711
	29	(social n5 (barrier* or behav* or cognit* or competenc* or communicat* or expertise* or knowlegd* or manage* or relation* or skill* or understand*))	84.05
	30	(followership n5 (barrier* or behav* or cognit* or competenc* or communicat* or expertise* or knowlegd* or manage* or relation* or skill* or understand*))	28
	31	(CRM n5 (barrier* or behav* or cognit* or competenc* or communicat* or expertise* or knowlegd* or manage* or relation* or skill* or understand*))	221
	32	(crisis n3 resource n5 (barrier* or behav* or cognit* or competenc* or communicat* or expertise* or knowlegd* or manage* or relation* or skill* or understand*))	159
	33	(interprof* n5 (barrier* or behav* or cognit* or competenc* or communicat* or expertise* or knowlegd* or manage* or relation* or skill* or understand*))	28.646
	34	(interhuman* n5 (barrier* or behav* or cognit* or competenc* or communicat* or expertise* or knowlegd* or manage* or relation* or skill* or understand*))	6
	35	(interact* n5 (barrier* or behav* or cognit* or competenc* or communicat* or expertise* or knowlegd* or manage* or relation* or skill* or understand*))	19.449
	36	(MH "Interpersonal Relations+")	300.419
	37	(interperson* n5 (barrier* or behav* or cognit* or competenc* or communicat* or expertise* or knowlegd* or manage* or relation* or skill* or understand*))	60.171
	38	(interdiscipli* n5 (barrier* or behav* or cognit* or competenc* or communicat* or expertise* or knowlegd* or manage* or relation* or skill* or understand*))	2.706
	39	(multidiscipli* n5 (barrier* or behav* or cognit* or competenc* or communicat* or expertise* or knowlegd* or manage* or relation* or skill* or understand*))	5.951
	40	(MH "Nurse-Physician Relations")	5.009
	41	(doctor n3 nurse n5 (barrier* or behav* or cognit* or competenc* or communicat* or expertise* or knowlegd* or manage* or relation* or skill* or understand*))	869
	42	(physician n3 nurse n5 (barrier* or behav* or cognit* or competenc* or communicat* or expertise* or knowlegd* or manage* or relation* or skill* or understand*))	6.301
	43	(S6 OR S7 OR S8 OR S9 OR S10 OR S11 OR S12 OR S13 OR S14 OR S15 OR S16 OR S17 OR S18 OR S19 OR S20 OR S21 OR S22 OR S23 OR S24 OR S25 OR S26 OR S27 OR S28 OR S29 OR S30 OR S31 OR S32 OR S33 OR S34 OR S35 OR S36 OR S37 OR S38 OR S39 OR S40 OR S41 OR S42 OR S47 OR S48 OR S49 OR S50 OR S51 OR S52)	642.374
	44	S5 AND S43	2.945
	45	(hi-fi n3(educat* or cours* or workshop* or boot-camp* or bootcamp* or learn* or experienc* or curricul* or framework* or teach* or guide* or coach* or supervis* or seminar* or lectur* or round* or tutor* or mentor* or program* or training* or event*)).	1
	46	(insitu* n3 (educat* or cours* or workshop* or boot-camp* or bootcamp* or learn* or experienc* or curricul* or framework* or teach* or guide* or coach* or supervis* or seminar* or lectur* or round* or tutor* or mentor* or program* or training* or event*)).	5
	47	(multi-discipli* n5 (barrier* or behav* or cognit* or competenc* or communicat* or expertise* or knowlegd* or manage* or relation* or skill* or understand*))	439
	48	(inter-discipli* n5 (barrier* or behav* or cognit* or competenc* or communicat* or expertise* or knowlegd* or manage* or relation* or skill* or understand*))	69
	49	(inter-person* n5 (barrier* or behav* or cognit* or competenc* or communicat* or expertise* or knowlegd* or manage* or relation* or skill* or understand*))	117
	50	(inter-act* n5 (barrier* or behav* or cognit* or competenc* or communicat* or expertise* or knowlegd* or manage* or relation* or skill* or understand*))	14
	51	(inter-human* n5 (barrier* or behav* or cognit* or competenc* or communicat* or expertise* or knowlegd* or manage* or relation* or skill* or understand*))	6
	52	(inter-prof* n5 (barrier* or behav* or cognit* or competenc* or communicat* or expertise* or knowlegd* or manage* or relation* or skill* or understand*))	415

## Sheet: Cochrane Library
		Supplement A - Searches
	No	Searches - Cochrane Library 28-09-2021	Results
	1	MeSH descriptor: [Simulation Training] explode all trees	903
	2	(simulat* near/5 (educat* or cours* or workshop* or boot-camp* or bootcamp* or learn* or experienc* or curricul* or framework* or teach* or guid* or coach* or supervis* or seminar* or lectur* or round* or tutor* or mentor* or program* or training* or event*))	4025
	3	(high near/3 fidelity near/5 (educat* or cours* or workshop* or boot-camp* or bootcamp* or learn* or experienc* or curricul* or framework* or teach* or guid* or coach* or supervis* or seminar* or lectur* or round* or tutor* or mentor* or program* or training* or event*))	309
	4	(hi-fi near/5 (educat* or cours* or workshop* or boot-camp* or bootcamp* or learn* or experienc* or curricul* or framework* or teach* or guid* or coach* or supervis* or seminar* or lectur* or round* or tutor* or mentor* or program* or training* or event*))	0
	5	(in near/3 situ near/5 (educat* or cours* or workshop* or boot-camp* or learn* or experienc* or curricul* or framework* or teach* or guid* or coach* or supervis* or seminar* or lectur* or round* or tutor* or mentor*))	115
	6	(insitu near/5 (educat* or cours* or workshop* or boot-camp* or bootcamp* or learn* or experienc* or curricul* or framework* or teach* or guid* or coach* or supervis* or seminar* or lectur* or round* or tutor* or mentor* or program* or training* or event*))	18
	7	(full near/3 scale* near/5 (educat* or cours* or workshop* or boot-camp* or learn* or experienc* or curricul* or framework* or teach* or guid* or coach* or supervis* or seminar* or lectur* or round* or tutor* or mentor*))	25
	8	(#1 or #2 or #3 or #4 or #5 or #6 or #7)	4411
	9	NTS	172
	10	(non near/5 technical near/5 (barrier* or behav* or cognit* or competenc* or communicat* or expertise* or knowlegd* or manage* or relation* or skill* or understand*))	150
	11	(non-technical near/5 (barrier* or behav* or cognit* or competenc* or communicat* or expertise* or knowlegd* or manage* or relation* or skill* or understand*))	149
	12	(nontechnical near/5 (barrier* or behav* or cognit* or competenc* or communicat* or expertise* or knowlegd* or manage* or relation* or skill* or understand*))	183
	13	(soft near/5 (barrier* or behav* or cognit* or competenc* or communicat* or expertise* or knowlegd* or manage* or relation* or skill* or understand*))	278
	14	MeSH descriptor: [Leadership] explode all trees	193
	15	(leadership* near/5 (barrier* or behav* or cognit* or competenc* or communicat* or expertise* or knowlegd* or manage* or relation* or skill* or understand*))	321
	16	(situation near/3 awareness* near/5 (barrier* or behav* or cognit* or competenc* or communicat* or expertise* or knowlegd* or manage* or relation* or skill* or understand*))	25
	17	MeSH descriptor: [Fatigue] explode all trees	3567
	18	(fatigue* near/5 (barrier* or behav* or cognit* or competenc* or communicat* or expertise* or knowlegd* or manage* or relation* or skill* or understand*))	2672
	19	MeSH descriptor: [Cooperative Behavior] explode all trees	920
	20	(cooperat* near/5 (barrier* or behav* or cognit* or competenc* or communicat* or expertise* or knowlegd* or manage* or relation* or skill* or understand*))	1565
	21	MeSH descriptor: [Intersectoral Collaboration] explode all trees	45
	22	(collabor* near/5 (barrier* or behav* or cognit* or competenc* or communicat* or expertise* or knowlegd* or manage* or relation* or skill* or understand*))	1281
	23	MeSH descriptor: [Decision Making] explode all trees	3796
	24	(decision near/3 making* near/5 (barrier* or behav* or cognit* or competenc* or communicat* or expertise* or knowlegd* or manage* or relation* or skill* or understand*))	2485
	25	MeSH descriptor: [Patient Care Team] explode all trees	1684
	26	(teamwork* near/5 (barrier* or behav* or cognit* or competenc* or communicat* or expertise* or knowlegd* or manage* or relation* or skill* or understand*))	223
	27	(safe* near/5 (barrier* or behav* or cognit* or competenc* or communicat* or expertise* or knowlegd* or manage* or relation* or skill* or understand*))	6074
	28	(error* near/5 (barrier* or behav* or cognit* or competenc* or communicat* or expertise* or knowlegd* or manage* or relation* or skill* or understand*))	799
	29	MeSH descriptor: [Cultural Competency] explode all trees	164
	30	(cultural near/5 (barrier* or behav* or cognit* or competenc* or communicat* or expertise* or knowlegd* or manage* or relation* or skill* or understand*))	827
	31	MeSH descriptor: [Social Skills] explode all trees	192
	32	(social near/5 (barrier* or behav* or cognit* or competenc* or communicat* or expertise* or knowlegd* or manage* or relation* or skill* or understand*))	15187
	33	(followership* near/5 (barrier* or behav* or cognit* or competenc* or communicat* or expertise* or knowlegd* or manage* or relation* or skill* or understand*))	0
	34	(CRM* near/5 (barrier* or behav* or cognit* or competenc* or communicat* or expertise* or knowlegd* or manage* or relation* or skill* or understand*))	49
	35	(crisis near/3 resource near/5 (barrier* or behav* or cognit* or competenc* or communicat* or expertise* or knowlegd* or manage* or relation* or skill* or understand*))	45
	36	MeSH descriptor: [Interprofessional Relations] explode all trees	554
	37	(interprof* near/5 (barrier* or behav* or cognit* or competenc* or communicat* or expertise* or knowlegd* or manage* or relation* or skill* or understand*))	432
	38	(inter-prof* near/5 (barrier* or behav* or cognit* or competenc* or communicat* or expertise* or knowlegd* or manage* or relation* or skill* or understand*))	43
	39	(interhuman near/5 (barrier* or behav* or cognit* or competenc* or communicat* or expertise or knowlegd* or manage* or relation* or skill* or understand*))	0
	40	(inter-human near/5 (barrier* or behav* or cognit* or competenc* or communicat* or expertise or knowlegd* or manage* or relation* or skill* or understand*))	0
	41	(interact* near/5 (barrier* or behav* or cognit* or competenc* or communicat* or expertise* or knowlegd* or manage* or relation* or skill* or understand*))	4468
	42	(inter-act* near/5 (barrier* or behav* or cognit* or competenc* or communicat* or expertise* or knowlegd* or manage* or relation* or skill* or understand*))	2
	43	MeSH descriptor: [Interdisciplinary Communication] explode all trees	250
	44	(interperson* near/5 (barrier* or behav* or cognit* or competenc* or communicat* or expertise* or knowlegd* or manage* or relation* or skill* or understand*))	5506
	45	(inter-person* near/5 (barrier* or behav* or cognit* or competenc* or communicat* or expertise* or knowlegd* or manage* or relation* or skill* or understand*))	24
	46	(interdiscipli* near/5 (barrier* or behav* or cognit* or competenc* or communicat* or expertise* or knowlegd* or manage* or relation* or skill* or understand*))	520
	47	(inter-discipli* near/5 (barrier* or behav* or cognit* or competenc* or communicat* or expertise* or knowlegd* or manage* or relation* or skill* or understand*))	3
	48	(multidiscipli* near/5 (barrier* or behav* or cognit* or competenc* or communicat* or expertise* or knowlegd* or manage* or relation* or skill* or understand*))	852
	49	(multi-discipli* near/5 (barrier* or behav* or cognit* or competenc* or communicat* or expertise* or knowlegd* or manage* or relation* or skill* or understand*))	86
	50	MeSH descriptor: [Attitude of Health Personnel] explode all trees	2164
	51	(doctor near/3 nurse near/5 (barrier* or behav* or cognit* or competenc* or communicat* or expertise* or knowlegd* or manage* or relation* or skill* or understand*))	188
	52	MeSH descriptor: [Physician-Nurse Relations] explode all trees	25
	53	(physician near/3 nurse near/5 (barrier* or behav* or cognit* or competenc* or communicat* or expertise* or knowlegd* or manage* or relation* or skill* or understand*))	136
	54	(healthcare near/3 personnel near/5 (barrier* or behav* or cognit* or competenc* or communicat* or expertise* or knowlegd* or manage* or relation* or skill* or understand*))	11
	55	(#9 or #10 or #11 or #12 or #13 or #14 or #15 or #16 or #17 or #18 or #19 or #20 or #21 or #22 or #23 or #24 or #25 or #26 or #27 or #28 or #29 or #30 or #31 or #32 or #33 or #34 or #35 or #36 or #37 or #38 or #39 or #40 or #41 or #42 or #43 or #44 or #45 or #46 or #47 or #48 or #49 or #50 or #51 or #52 or #53)	46132
	56	(#8) AND (#55)	745

## Sheet: Embase
		Supplement A - Searches
	No	Searches - EMBASE 28-09-2021	Results
	1	exp simulation training/	6965
	2	(simulat* adj5 (educat* or cours* or workshop* or boot-camp* or bootcamp* or learn* or experienc* or curricul* or framework* or teach* or guid* or coach* or supervis* or seminar* or lectur* or round* or tutor* or mentor* or program* or training* or event*)).mp.	49538
	3	(high adj3 fidelity adj5 (educat* or cours* or workshop* or boot-camp* or bootcamp* or learn* or experienc* or curricul* or framework* or teach* or guid* or coach* or supervis* or seminar* or lectur* or round* or tutor* or mentor* or program* or training* or event*)).mp.	2192
	4	(hi-fi* adj5 (educat* or cours* or workshop* or boot-camp* or bootcamp* or learn* or experienc* or curricul* or framework* or teach* or guid* or coach* or supervis* or seminar* or lectur* or round* or tutor* or mentor* or program* or training* or event*)).mp.	27
	5	(in adj3 situ adj5 (educat* or cours* or workshop* or boot-camp* or bootcamp* or learn* or experienc* or curricul* or framework* or teach* or guid* or coach* or supervis* or seminar* or lectur* or round* or tutor* or mentor* or program* or training* or event*)).mp.	3535
	6	(insitu* adj5 (educat* or cours* or workshop* or boot-camp* or bootcamp* or learn* or experienc* or curricul* or framework* or teach* or guid* or coach* or supervis* or seminar* or lectur* or round* or tutor* or mentor* or program* or training* or event*)).mp.	39
	7	(full adj3 scale* adj5 (educat* or cours* or workshop* or boot-camp* or bootcamp* or learn* or experienc* or curricul* or framework* or teach* or guid* or coach* or supervis* or seminar* or lectur* or round* or tutor* or mentor* or program* or training* or event*)).mp.	561
	8	1 or 2 or 3 or 4 or 5 or 6 or 7	53676
	9	NTS.mp.	9234
	10	(non adj5 technical adj5 (barrier* or behav* or cognit* or competenc* or communicat* or expertise* or knowlegd* or manage* or relation* or skill* or understand*)).mp.	1706
	11	(non-technical adj5 (barrier* or behav* or cognit* or competenc* or communicat* or expertise* or knowlegd* or manage* or relation* or skill* or understand*)).mp.	1644
	12	(nontechnical adj5 (barrier* or behav* or cognit* or competenc* or communicat* or expertise* or knowlegd* or manage* or relation* or skill* or understand*)).mp.	693
	13	(soft adj5 (barrier* or behav* or cognit* or competenc* or communicat* or expertise* or knowlegd* or manage* or relation* or skill* or understand*)).mp.	6999
	14	exp leadership/	78448
	15	(leadership* adj5 (barrier* or behav* or cognit* or competenc* or communicat* or expertise* or knowlegd* or manage* or relation* or skill* or understand*)).mp.	17856
	16	(situation adj3 awareness* adj5 (barrier* or behav* or cognit* or competenc* or communicat* or expertise* or knowlegd* or manage* or relation* or skill* or understand*)).mp.	332
	17	exp fatigue/	268155
	18	(fatigue* adj5 (barrier* or behav* or cognit* or competenc* or communicat* or expertise* or knowlegd* or manage* or relation* or skill* or understand*)).mp.	15162
	19	exp cooperation/	64564
	20	(cooperat* adj5 (barrier* or behav* or cognit* or competenc* or communicat* or expertise* or knowlegd* or manage* or relation* or skill* or understand*)).mp.	13408
	21	(collabor* adj5 (barrier* or behav* or cognit* or competenc* or communicat* or expertise* or knowlegd* or manage* or relation* or skill* or understand*)).mp.	19528
	22	exp decision making/	415275
	23	(decision adj3 making* adj5 (barrier* or behav* or cognit* or competenc* or communicat* or expertise* or knowlegd* or manage* or relation* or skill* or understand*)).mp.	36759
	24	exp teamwork/	20034
	25	(teamwork* adj5 (barrier* or behav* or cognit* or competenc* or communicat* or expertise* or knowlegd* or manage* or relation* or skill* or understand*)).mp.	5716
	26	(safe* adj5 (barrier* or behav* or cognit* or competenc* or communicat* or expertise* or knowlegd* or manage* or relation* or skill* or understand*)).mp.	61048
	27	(error* adj5 (barrier* or behav* or cognit* or competenc* or communicat* or expertise* or knowlegd* or manage* or relation* or skill* or understand*)).mp.	13070
	28	exp cultural competence/	7161
	29	(cultural adj5 (barrier* or behav* or cognit* or competenc* or communicat* or expertise* or knowlegd* or manage* or relation* or skill* or understand*)).mp.	31367
	30	exp social competence/	5834
	31	(social adj5 (barrier* or behav* or cognit* or competenc* or communicat* or expertise* or knowlegd* or manage* or relation* or skill* or understand*)).mp.	249397
	32	(followership* adj5 (barrier* or behav* or cognit* or competenc* or communicat* or expertise* or knowlegd* or manage* or relation* or skill* or understand*)).mp.	42
	33	(CRM* adj5 (barrier* or behav* or cognit* or competenc* or communicat* or expertise* or knowlegd* or manage* or relation* or skill* or understand*)).mp.	841
	34	(crisis adj3 resource adj5 (barrier* or behav* or cognit* or competenc* or communicat* or expertise* or knowlegd* or manage* or relation* or skill* or understand*)).mp.	439
	35	(interprof* adj5 (barrier* or behav* or cognit* or competenc* or communicat* or expertise* or knowlegd* or manage* or relation* or skill* or understand*)).mp.	4423
	36	(inter-prof* adj5 (barrier* or behav* or cognit* or competenc* or communicat* or expertise* or knowlegd* or manage* or relation* or skill* or understand*)).mp.	768
	37	(interhuman adj5 (barrier* or behav* or cognit* or competenc* or communicat* or expertise* or knowlegd* or manage* or relation* or skill* or understand*)).mp.	87
	38	(inter-human* adj5 (barrier* or behav* or cognit* or competenc* or communicat* or expertise* or knowlegd* or manage* or relation* or skill* or understand*)).mp.	37
	39	(interact* adj5 (barrier* or behav* or cognit* or competenc* or communicat* or expertise* or knowlegd* or manage* or relation* or skill* or understand*)).mp.	90388
	40	(inter-act* adj5 (barrier* or behav* or cognit* or competenc* or communicat* or expertise* or knowlegd* or manage* or relation* or skill* or understand*)).mp.	33
	41	exp interpersonal communication/	731642
	42	(interperson* adj5 (barrier* or behav* or cognit* or competenc* or communicat* or expertise* or knowlegd* or manage* or relation* or skill* or understand*)).mp.	198584
	43	(inter-person* adj5 (barrier* or behav* or cognit* or competenc* or communicat* or expertise* or knowlegd* or manage* or relation* or skill* or understand*)).mp.	315
	44	(interdiscipli* adj5 (barrier* or behav* or cognit* or competenc* or communicat* or expertise* or knowlegd* or manage* or relation* or skill* or understand*)).mp.	19331
	45	(inter-discipli* adj5 (barrier* or behav* or cognit* or competenc* or communicat* or expertise* or knowlegd* or manage* or relation* or skill* or understand*)).mp.	159
	46	(multidiscipli* adj5 (barrier* or behav* or cognit* or competenc* or communicat* or expertise* or knowlegd* or manage* or relation* or skill* or understand*)).mp.	20857
	47	(multi-discipli* adj5 (barrier* or behav* or cognit* or competenc* or communicat* or expertise* or knowlegd* or manage* or relation* or skill* or understand*)).mp.	1874
	48	exp doctor nurse relation/	6910
	49	(doctor adj3 nurse adj5 (barrier* or behav* or cognit* or competenc* or communicat* or expertise* or knowlegd* or manage* or relation* or skill* or understand*)).mp.	7173
	50	exp physician-nurse relation/	6910
	51	(physician adj3 nurse adj5 (barrier* or behav* or cognit* or competenc* or communicat* or expertise* or knowlegd* or manage* or relation* or skill* or understand*)).mp.	1073
	52	9 or 10 or 11 or 12 or 13 or 14 or 15 or 16 or 17 or 18 or 19 or 20 or 21 or 22 or 23 or 24 or 25 or 26 or 27 or 28 or 29 or 30 or 31 or 32 or 33 or 34 or 35 or 36 or 37 or 38 or 39 or 40 or 41 or 42 or 43 or 44 or 45 or 46 or 47 or 48 or 49 or 50 or 51	1917171
	53	8 and 52	9850

## Sheet: ERIC
		Supplement A - Searches
	#	Query ERIC 28-09-2021	Results
	1	(MH "Simulations+")	Display
	2	(simulat* n3 (educat* or cours* or workshop* or bootcamp* or boot-camp* or learn* or experienc* or curricul* or framework* or teach* or guide* or coach* or supervis* or seminar* or lectur* or round* or tutor* or mentor* or program* or training* or event*)).	Display
	3	(high n2 fidelity* n3 (educat* or cours* or workshop* or bootcamp* or boot-camp* or learn* or experienc* or curricul* or framework* or teach* or guide* or coach* or supervis* or seminar* or lectur* or round* or tutor* or mentor* or program* or training* or event*)).	126
	4	(hi-fi* n3 (educat* or cours* or workshop* or bootcamp* or boot-camp* or learn* or experienc* or curricul* or framework* or teach* or guide* or coach* or supervis* or seminar* or lectur* or round* or tutor* or mentor* or program* or training* or event*)).	Display
	5	(in n2 situ n3 (educat* or cours* or workshop* or bootcamp* or boot-camp* or learn* or experienc* or curricul* or framework* or teach* or guide* or coach* or supervis* or seminar* or lectur* or round* or tutor* or mentor* or program* or training* or event*)).	Display
	6	(insitu n3 (educat* or cours* or workshop* or bootcamp* or boot-camp* or learn* or experienc* or curricul* or framework* or teach* or guide* or coach* or supervis* or seminar* or lectur* or round* or tutor* or mentor* or program* or training* or event*)).	Display
	7	(full n2 scale* n3 (educat* or cours* or workshop* or bootcamp* or boot-camp* or learn* or experienc* or curricul* or framework* or teach* or guide* or coach* or supervis* or seminar* or lectur* or round* or tutor* or mentor* or program* or training* or event*)).	Display
	8	(S1 OR S2 OR S3 OR S4 OR S5 OR S6 OR S7)	Display
	9	nts	85
	10	(non n5 Technical n5 (barrier* or behav* or cognit* or competenc* or communicat* or expertise* or knowlegd* or manage* or relation* or skill* or understand*))	139
	11	(non-technical n5 (barrier* or behav* or cognit* or competenc* or communicat* or expertise* or knowlegd* or manage* or relation* or skill* or understand*))	103
	12	(nontechnical n5 (barrier* or behav* or cognit* or competenc* or communicat* or expertise* or knowlegd* or manage* or relation* or skill* or understand*))	65
	13	(soft n5 (barrier* or behav* or cognit* or competenc* or communicat* or expertise* or knowlegd* or manage* or relation* or skill* or understand*))	946
	14	(MH "Leadership")	9
	15	(leadership n5 (barrier* or behav* or cognit* or competenc* or communicat* or expertise* or knowlegd* or manage* or relation* or skill* or understand*))	13.772
	16	(situation n3 awareness n5 (barrier* or behav* or cognit* or competenc* or communicat* or expertise* or knowlegd* or manage* or relation* or skill* or understand*))	25
	17	(MH "Fatigue (biology)+")	738
	18	(Fatigue n5 (barrier* or behav* or cognit* or competenc* or communicat* or expertise* or knowlegd* or manage* or relation* or skill* or understand*))	114
	19	(MH "Cooperation+")	94
	20	(cooperat* n5 (barrier* or behav* or cognit* or competenc* or communicat* or expertise* or knowlegd* or manage* or relation* or skill* or understand*))	5.711
	21	(MH "interaction+")	260
	22	(collabor* n5 (barrier* or behav* or cognit* or competenc* or communicat* or expertise* or knowlegd* or manage* or relation* or skill* or understand*))	9.92
	23	(MH "Decision Making+")	235
	24	(decision n3 making* n5 (barrier* or behav* or cognit* or competenc* or communicat* or expertise* or knowlegd* or manage* or relation* or skill* or understand*))	8.889
	25	(MH "Teamwork")	11
	26	(teamwork* n5 (barrier* or behav* or cognit* or competenc* or communicat* or expertise* or knowlegd* or manage* or relation* or skill* or understand*))	1.456
	27	(safe* n5 (barrier* or behav* or cognit* or competenc* or communicat* or expertise* or knowlegd* or manage* or relation* or skill* or understand*))	3.473
	28	(error* n5 (barrier* or behav* or cognit* or competenc* or communicat* or expertise* or knowlegd* or manage* or relation* or skill* or understand*))	1.473
	29	(MH "interpersonal Competence+")	259
	30	(cultural n5 (barrier* or behav* or cognit* or competenc* or communicat* or expertise* or knowlegd* or manage* or relation* or skill* or understand*))	13.887
	31	(MH "Social Behavior+")	1.153
	32	(social n5 (barrier* or behav* or cognit* or competenc* or communicat* or expertise* or knowlegd* or manage* or relation* or skill* or understand*))	62.696
	33	(followership n5 (barrier* or behav* or cognit* or competenc* or communicat* or expertise* or knowlegd* or manage* or relation* or skill* or understand*))	42
	34	(CRM n5 (barrier* or behav* or cognit* or competenc* or communicat* or expertise* or knowlegd* or manage* or relation* or skill* or understand*))	59
	35	(crisis n3 resource n5 (barrier* or behav* or cognit* or competenc* or communicat* or expertise* or knowlegd* or manage* or relation* or skill* or understand*))	19
	36	(interprof* n5 (barrier* or behav* or cognit* or competenc* or communicat* or expertise* or knowlegd* or manage* or relation* or skill* or understand*))	4.127
	37	(inter-prof* n5 (barrier* or behav* or cognit* or competenc* or communicat* or expertise* or knowlegd* or manage* or relation* or skill* or understand*))	30
	38	(interhuman* n5 (barrier* or behav* or cognit* or competenc* or communicat* or expertise* or knowlegd* or manage* or relation* or skill* or understand*))	3
	39	(inter-human* n5 (barrier* or behav* or cognit* or competenc* or communicat* or expertise* or knowlegd* or manage* or relation* or skill* or understand*))	2
	40	(interact* n5 (barrier* or behav* or cognit* or competenc* or communicat* or expertise* or knowlegd* or manage* or relation* or skill* or understand*))	18.098
	41	(inter-act* n5 (barrier* or behav* or cognit* or competenc* or communicat* or expertise* or knowlegd* or manage* or relation* or skill* or understand*))	11
	42	(MH "Interpersonal Relationship+")	784
	43	(interperson* n5 (barrier* or behav* or cognit* or competenc* or communicat* or expertise* or knowlegd* or manage* or relation* or skill* or understand*))	61.113
	44	(inter-person* n5 (barrier* or behav* or cognit* or competenc* or communicat* or expertise* or knowlegd* or manage* or relation* or skill* or understand*))	73
	45	(interdiscipli* n5 (barrier* or behav* or cognit* or competenc* or communicat* or expertise* or knowlegd* or manage* or relation* or skill* or understand*))	1.656
	46	(inter-discipli* n5 (barrier* or behav* or cognit* or competenc* or communicat* or expertise* or knowlegd* or manage* or relation* or skill* or understand*))	20
	47	(multidiscipli* n5 (barrier* or behav* or cognit* or competenc* or communicat* or expertise* or knowlegd* or manage* or relation* or skill* or understand*))	337
	48	(multi-discipli* n5 (barrier* or behav* or cognit* or competenc* or communicat* or expertise* or knowlegd* or manage* or relation* or skill* or understand*))	79
	49	(doctor n3 nurse n5 (barrier* or behav* or cognit* or competenc* or communicat* or expertise* or knowlegd* or manage* or relation* or skill* or understand*))	19
	50	(physician n3 nurse n5 (barrier* or behav* or cognit* or competenc* or communicat* or expertise* or knowlegd* or manage* or relation* or skill* or understand*))	46
	51	S9 OR S10 OR S11 OR S12 OR S13 OR S14 OR S15 OR S16 OR S17 OR S18 OR S19 OR S20 OR S21 OR S22 OR S23 OR S24 OR S25 OR S26 OR S27 OR S28 OR S29 OR S30 OR S31 OR S32 OR S33 OR S34 OR S35 OR S36 OR S37 OR S38 OR S39 OR S40 OR S41 OR S42 OR S43 OR S44 OR S45 OR S46 OR S47 OR S48 OR S49 OR S50	170.946
	52	(S8 AND S51)	853

## Sheet: MEDLINE
		Supplement A - Searches
	No	Searches - MEDLINE 28-09-2021	Results
	1	exp simulation training/	10595
	2	(simulat* adj5 (educat* or cours* or workshop* or boot-camp* or bootcamp* or learn* or experienc* or curricul* or framework* or teach* or guid* or coach* or supervis* or seminar* or lectur* or round* or tutor* or mentor* or program* or training* or event*)).mp.	36632
	3	(high adj3 fidelity adj5 (educat* or cours* or workshop* or boot-camp* or bootcamp* or learn* or experienc* or curricul* or framework* or teach* or guid* or coach* or supervis* or seminar* or lectur* or round* or tutor* or mentor* or program* or training* or event*)).mp.	1530
	4	(hi-fi* adj5 (educat* or cours* or workshop* or boot-camp* or bootcamp* or learn* or experienc* or curricul* or framework* or teach* or guid* or coach* or supervis* or seminar* or lectur* or round* or tutor* or mentor* or program* or training* or event*)).mp.	9
	5	(in adj3 situ adj5 (educat* or cours* or workshop* or boot-camp* or bootcamp* or learn* or experienc* or curricul* or framework* or teach* or guid* or coach* or supervis* or seminar* or lectur* or round* or tutor* or mentor* or program* or training* or event*)).mp.	2857
	6	(insitu adj5 (educat* or cours* or workshop* or boot-camp* or bootcamp* or learn* or experienc* or curricul* or framework* or teach* or guid* or coach* or supervis* or seminar* or lectur* or round* or tutor* or mentor* or program* or training* or event*)).mp.	6
	7	(full adj3 scale* adj5 (educat* or cours* or workshop* or boot-camp* or bootcamp* or learn* or experienc* or curricul* or framework* or teach* or guid* or coach* or supervis* or seminar* or lectur* or round* or tutor* or mentor* or program* or training* or event*)).mp.	381
	8	1 or 2 or 3 or 4 or 5 or 6 or 7	42985
	9	NTS.mp.	7389
	10	(non adj5 technical adj5 (barrier* or behav* or cognit* or competenc* or communicat* or expertise* or knowlegd* or manage* or relation* or skill* or understand*)).mp.	1050
	11	(non-technical adj5 (barrier* or behav* or cognit* or competenc* or communicat* or expertise* or knowlegd* or manage* or relation* or skill* or understand*)).mp.	1011
	12	(nontechnical adj5 (barrier* or behav* or cognit* or competenc* or communicat* or expertise* or knowlegd* or manage* or relation* or skill* or understand*)).mp.	506
	13	(soft adj5 (barrier* or behav* or cognit* or competenc* or communicat* or expertise* or knowlegd* or manage* or relation* or skill* or understand*)).mp.	5809
	14	exp leadership/	43962
	15	(leadership* adj5 (barrier* or behav* or cognit* or competenc* or communicat* or expertise* or knowlegd* or manage* or relation* or skill* or understand*)).mp.	14225
	16	(situation adj3 awareness* adj5 (barrier* or behav* or cognit* or competenc* or communicat* or expertise* or knowlegd* or manage* or relation* or skill* or understand*)).mp.	236
	17	exp fatigue/	33217
	18	(fatigue* adj5 (barrier* or behav* or cognit* or competenc* or communicat* or expertise* or knowlegd* or manage* or relation* or skill* or understand*)).mp.	9849
	19	exp cooperative behavior/	45117
	20	(cooperat* adj5 (barrier* or behav* or cognit* or competenc* or communicat* or expertise* or knowlegd* or manage* or relation* or skill* or understand*)).mp.	52147
	21	exp intersectoral collaboration/	2473
	22	(collabor* adj5 (barrier* or behav* or cognit* or competenc* or communicat* or expertise* or knowlegd* or manage* or relation* or skill* or understand*)).mp.	14575
	23	exp decision making/	216145
	24	(decision adj3 making* adj5 (barrier* or behav* or cognit* or competenc* or communicat* or expertise* or knowlegd* or manage* or relation* or skill* or understand*)).mp.	30541
	25	exp patient care team/	71112
	26	(teamwork* adj5 (barrier* or behav* or cognit* or competenc* or communicat* or expertise* or knowlegd* or manage* or relation* or skill* or understand*)).mp.	3578
	27	(safe* adj5 (barrier* or behav* or cognit* or competenc* or communicat* or expertise* or knowlegd* or manage* or relation* or skill* or understand*)).mp.	56045
	28	(error* adj5 (barrier* or behav* or cognit* or competenc* or communicat* or expertise* or knowlegd* or manage* or relation* or skill* or understand*)).mp.	9433
	29	exp cultural competency/	6070
	30	(cultural adj5 (barrier* or behav* or cognit* or competenc* or communicat* or expertise* or knowlegd* or manage* or relation* or skill* or understand*)).mp.	24522
	31	exp social skills/	2325
	32	(social adj5 (barrier* or behav* or cognit* or competenc* or communicat* or expertise* or knowlegd* or manage* or relation* or skill* or understand*)).mp.	180189
	33	(followership* adj5 (barrier* or behav* or cognit* or competenc* or communicat* or expertise* or knowlegd* or manage* or relation* or skill* or understand*)).mp.	36
	34	(CRM* adj5 (barrier* or behav* or cognit* or competenc* or communicat* or expertise* or knowlegd* or manage* or relation* or skill* or understand*)).mp.	522
	35	(crisis adj3 resource adj5 (barrier* or behav* or cognit* or competenc* or communicat* or expertise* or knowlegd* or manage* or relation* or skill* or understand*)).mp.	269
	36	exp interprofessional relations/	71321
	37	(interprof* adj5 (barrier* or behav* or cognit* or competenc* or communicat* or expertise* or knowlegd* or manage* or relation* or skill* or understand*)).mp.	54226
	38	(inter-prof* adj5 (barrier* or behav* or cognit* or competenc* or communicat* or expertise* or knowlegd* or manage* or relation* or skill* or understand*)).mp.	467
	39	(interhuman adj5 (barrier* or behav* or cognit* or competenc* or communicat* or expertise* or knowlegd* or manage* or relation* or skill* or understand*)).mp.	19
	40	(inter-human* adj5 (barrier* or behav* or cognit* or competenc* or communicat* or expertise* or knowlegd* or manage* or relation* or skill* or understand*)).mp.	12
	41	(interact* adj5 (barrier* or behav* or cognit* or competenc* or communicat* or expertise* or knowlegd* or manage* or relation* or skill* or understand*)).mp.	76819
	42	(inter-act* adj5 (barrier* or behav* or cognit* or competenc* or communicat* or expertise* or knowlegd* or manage* or relation* or skill* or understand*)).mp.	16
	43	exp interdisciplinary communication/	17947
	44	(interperson* adj5 (barrier* or behav* or cognit* or competenc* or communicat* or expertise* or knowlegd* or manage* or relation* or skill* or understand*)).mp.	88682
	45	(inter-person* adj5 (barrier* or behav* or cognit* or competenc* or communicat* or expertise* or knowlegd* or manage* or relation* or skill* or understand*)).mp.	199
	46	(interdiscipli* adj5 (barrier* or behav* or cognit* or competenc* or communicat* or expertise* or knowlegd* or manage* or relation* or skill* or understand*)).mp.	22377
	47	(inter-disciplinary* adj5 (barrier* or behav* or cognit* or competenc* or communicat* or expertise* or knowlegd* or manage* or relation* or skill* or understand*)).mp.	101
	48	(multidiscipli* adj5 (barrier* or behav* or cognit* or competenc* or communicat* or expertise* or knowlegd* or manage* or relation* or skill* or understand*)).mp.	13130
	49	(multi-discipli** adj5 (barrier* or behav* or cognit* or competenc* or communicat* or expertise* or knowlegd* or manage* or relation* or skill* or understand*)).mp.	848
	50	exp attitude of health personnel/	165055
	51	(doctor adj3 nurse adj5 (barrier* or behav* or cognit* or competenc* or communicat* or expertise* or knowlegd* or manage* or relation* or skill* or understand*)).mp.	251
	52	exp physician-nurse relation/	2392
	53	(physician adj3 nurse adj5 (barrier* or behav* or cognit* or competenc* or communicat* or expertise* or knowlegd* or manage* or relation* or skill* or understand*)).mp.	3002
	54	9 or 10 or 11 or 12 or 13 or 14 or 15 or 16 or 17 or 18 or 19 or 20 or 21 or 22 or 23 or 24 or 25 or 26 or 27 or 28 or 29 or 30 or 31 or 32 or 33 or 34 or 35 or 36 or 37 or 38 or 39 or 40 or 41 or 42 or 43 or 44 or 45 or 46 or 47 or 48 or 49 or 50 or 51 or 52 or 53	998128
	55	8 and 54	6292

## Sheet: PsycInfo
		Supplement A - Searches
	No	Searches - MEDLINE 28-09-2021	Results
	1	(simulat* adj5 (educat* or cours* or workshop* or boot-camp* or bootcamp* or learn* or experienc* or curricul* or framework* or teach* or guid* or coach* or supervis* or seminar* or lectur* or round* or tutor* or mentor* or program* or training* or event*)).mp.	11036
	2	(high adj3 fidelity adj5 (educat* or cours* or workshop* or boot-camp* or bootcamp* or learn* or experienc* or curricul* or framework* or teach* or guid* or coach* or supervis* or seminar* or lectur* or round* or tutor* or mentor* or program* or training* or event*)).mp.	496
	3	(hi-fi* adj5 (educat* or cours* or workshop* or boot-camp* or bootcamp* or learn* or experienc* or curricul* or framework* or teach* or guid* or coach* or supervis* or seminar* or lectur* or round* or tutor* or mentor* or program* or training* or event*)).mp.	2
	4	(in adj3 situ adj5 (educat* or cours* or workshop* or boot-camp* or bootcamp* or learn* or experienc* or curricul* or framework* or teach* or guid* or coach* or supervis* or seminar* or lectur* or round* or tutor* or mentor* or program* or training* or event*)).mp.	290
	5	(insitu* adj5 (educat* or cours* or workshop* or boot-camp* or bootcamp* or learn* or experienc* or curricul* or framework* or teach* or guid* or coach* or supervis* or seminar* or lectur* or round* or tutor* or mentor* or program* or training* or event*)).mp.	3
	6	(full adj3 scale* adj5 (educat* or cours* or workshop* or boot-camp* or bootcamp* or learn* or experienc* or curricul* or framework* or teach* or guid* or coach* or supervis* or seminar* or lectur* or round* or tutor* or mentor* or program* or training* or event*)).mp.	188
	7	1 or 2 or 3 or 4 or 5 or 6	11799
	8	NTS.mp.	904
	9	(non adj5 technical adj5 (barrier* or behav* or cognit* or competenc* or communicat* or expertise* or knowlegd* or manage* or relation* or skill* or understand*)).mp.	213
	10	(non-technical adj5 (barrier* or behav* or cognit* or competenc* or communicat* or expertise* or knowlegd* or manage* or relation* or skill* or understand*)).mp.	183
	11	(nontechnical adj5 (barrier* or behav* or cognit* or competenc* or communicat* or expertise* or knowlegd* or manage* or relation* or skill* or understand*)).mp.	115
	12	(soft adj5 (barrier* or behav* or cognit* or competenc* or communicat* or expertise* or knowlegd* or manage* or relation* or skill* or understand*)).mp.	1023
	13	exp leadership/	48322
	14	(leadership* adj5 (barrier* or behav* or cognit* or competenc* or communicat* or expertise* or knowlegd* or manage* or relation* or skill* or understand*)).mp.	26624
	15	(situation adj3 awareness* adj5 (barrier* or behav* or cognit* or competenc* or communicat* or expertise* or knowlegd* or manage* or relation* or skill* or understand*)).mp.	247
	16	exp fatigue/	10035
	17	(fatigue* adj5 (barrier* or behav* or cognit* or competenc* or communicat* or expertise* or knowlegd* or manage* or relation* or skill* or understand*)).mp.	4906
	18	exp cooperation/	15481
	19	(cooperat* adj5 (barrier* or behav* or cognit* or competenc* or communicat* or expertise* or knowlegd* or manage* or relation* or skill* or understand*)).mp.	11367
	20	exp collaboration/	12459
	21	(collabor* adj5 (barrier* or behav* or cognit* or competenc* or communicat* or expertise* or knowlegd* or manage* or relation* or skill* or understand*)).mp.	15014
	22	exp decision making/	129500
	23	(decision adj3 making* adj5 (barrier* or behav* or cognit* or competenc* or communicat* or expertise* or knowlegd* or manage* or relation* or skill* or understand*)).mp.	29691
	24	exp work teams/	6318
	25	(teamwork* adj5 (barrier* or behav* or cognit* or competenc* or communicat* or expertise* or knowlegd* or manage* or relation* or skill* or understand*)).mp.	2110
	26	(safe* adj5 (barrier* or behav* or cognit* or competenc* or communicat* or expertise* or knowlegd* or manage* or relation* or skill* or understand*)).mp.	14735
	27	(error* adj5 (barrier* or behav* or cognit* or competenc* or communicat* or expertise* or knowlegd* or manage* or relation* or skill* or understand*)).mp.	7752
	28	exp cultural sensitivity/	7668
	29	(cultural adj5 (barrier* or behav* or cognit* or competenc* or communicat* or expertise* or knowlegd* or manage* or relation* or skill* or understand*)).mp.	39545
	30	exp social skills/	14875
	31	(social adj5 (barrier* or behav* or cognit* or competenc* or communicat* or expertise* or knowlegd* or manage* or relation* or skill* or understand*)).mp.	283436
	32	(followership* adj5 (barrier* or behav* or cognit* or competenc* or communicat* or expertise* or knowlegd* or manage* or relation* or skill* or understand*)).mp.	211
	33	(CRM* adj5 (barrier* or behav* or cognit* or competenc* or communicat* or expertise* or knowlegd* or manage* or relation* or skill* or understand*)).mp.	561
	34	(crisis adj3 resource adj5 (barrier* or behav* or cognit* or competenc* or communicat* or expertise* or knowlegd* or manage* or relation* or skill* or understand*)).mp.	30
	35	(interprof* adj5 (barrier* or behav* or cognit* or competenc* or communicat* or expertise* or knowlegd* or manage* or relation* or skill* or understand*)).mp.	2164
	36	(inter-prof* adj5 (barrier* or behav* or cognit* or competenc* or communicat* or expertise* or knowlegd* or manage* or relation* or skill* or understand*)).mp.	204
	37	(interhuman adj5 (barrier* or behav* or cognit* or competenc* or communicat* or expertise* or knowlegd* or manage* or relation* or skill* or understand*)).mp.	51
	38	(inter-human* adj5 (barrier* or behav* or cognit* or competenc* or communicat* or expertise* or knowlegd* or manage* or relation* or skill* or understand*)).mp.	10
	39	(interact* adj5 (barrier* or behav* or cognit* or competenc* or communicat* or expertise* or knowlegd* or manage* or relation* or skill* or understand*)).mp.	63606
	40	(inter-act* adj5 (barrier* or behav* or cognit* or competenc* or communicat* or expertise* or knowlegd* or manage* or relation* or skill* or understand*)).mp.	23
	41	exp interpersonal communication/	85140
	42	(interperson* adj5 (barrier* or behav* or cognit* or competenc* or communicat* or expertise* or knowlegd* or manage* or relation* or skill* or understand*)).mp.	77770
	43	(inter-person* adj5 (barrier* or behav* or cognit* or competenc* or communicat* or expertise* or knowlegd* or manage* or relation* or skill* or understand*)).mp.	349
	44	(interdiscipli* adj5 (barrier* or behav* or cognit* or competenc* or communicat* or expertise* or knowlegd* or manage* or relation* or skill* or understand*)).mp.	3692
	45	(inter-discipli* adj5 (barrier* or behav* or cognit* or competenc* or communicat* or expertise* or knowlegd* or manage* or relation* or skill* or understand*)).mp.	44
	46	(multidiscipli* adj5 (barrier* or behav* or cognit* or competenc* or communicat* or expertise* or knowlegd* or manage* or relation* or skill* or understand*)).mp.	2269
	47	(multi-discipli* adj5 (barrier* or behav* or cognit* or competenc* or communicat* or expertise* or knowlegd* or manage* or relation* or skill* or understand*)).mp.	188
	48	exp health personnel attitudes/	24943
	49	(doctor adj3 nurse adj5 (barrier* or behav* or cognit* or competenc* or communicat* or expertise* or knowlegd* or manage* or relation* or skill* or understand*)).mp.	77
	50	(physician adj3 nurse adj5 (barrier* or behav* or cognit* or competenc* or communicat* or expertise* or knowlegd* or manage* or relation* or skill* or understand*)).mp.	266
	51	8 or 9 or 10 or 11 or 12 or 13 or 14 or 15 or 16 or 17 or 18 or 19 or 20 or 21 or 22 or 23 or 24 or 25 or 26 or 27 or 28 or 29 or 30 or 31 or 32 or 33 or 34 or 35 or 36 or 37 or 38 or 39 or 40 or 41 or 42 or 43 or 44 or 45 or 46 or 47 or 48 or 49 or 50	731745
	52	7 and 51	2429

## Sheet: Scopus
		Supplement A - Searches
	No.	Searches Scopus 28-09-2021	Results
	1	TITLE-ABS-KEY ( simulat* W/5 ( educat* OR cours* OR workshop* OR bootcamp* OR boot-camp* OR learn* OR experienc* OR curricul* OR framework* OR teach* OR guid* OR coach* OR supervis* OR seminar* OR lectur* OR round* OR tutor* OR mentor* OR program* OR traning* OR event* ) )	189665
	2	TITLE-ABS-KEY ( high W/3 fidelity* W/5 ( educat* OR cours* OR workshop* OR bootcamp* OR boot-camp* OR learn* OR experienc* OR curricul* OR framework* OR teach* OR guid* OR coach* OR supervis* OR seminar* OR lectur* OR round* OR tutor* OR mentor* OR program* OR traning* OR event* ) )	1355
	3	TITLE-ABS-KEY ( hi-fi* W/5 ( educat* OR cours* OR workshop* OR bootcamp* OR boot-camp* OR learn* OR experienc* OR curricul* OR framework* OR teach* OR guid* OR coach* OR supervis* OR seminar* OR lectur* OR round* OR tutor* OR mentor* OR program* OR traning* OR event* ) )	32
	4	TITLE-ABS-KEY ( hi-fi* W/5 ( educat* OR cours* OR workshop* OR bootcamp* OR boot-camp* OR learn* OR experienc* OR curricul* OR framework* OR teach* OR guid* OR coach* OR supervis* OR seminar* OR lectur* OR round* OR tutor* OR mentor* OR program* OR traning* OR event* ) )	32
	5	TITLE-ABS-KEY ( in W/3 situ* W/5 ( educat* OR cours* OR workshop* OR bootcamp* OR boot-camp* OR learn* OR experienc* OR curricul* OR framework* OR teach* OR guid* OR coach* OR supervis* OR seminar* OR lectur* OR round* OR tutor* OR mentor* OR program* OR traning* OR event* ) )	21005
	6	TITLE-ABS-KEY ( insitu* W/5 ( educat* OR cours* OR workshop* OR bootcamp* OR boot-camp* OR learn* OR experienc* OR curricul* OR framework* OR teach* OR guid* OR coach* OR supervis* OR seminar* OR lectur* OR round* OR tutor* OR mentor* OR program* OR traning* OR event* ) )	88
	7	TITLE-ABS-KEY ( simulation* W/5 ( educat* OR cours* OR workshop* OR bootcamp* OR boot-camp* OR learn* OR experienc* OR curricul* OR framework* OR teach* OR guid* OR coach* OR supervis* OR seminar* OR lectur* OR round* OR tutor* OR mentor* OR program* OR traning* OR event* ) )	142842
	8	TITLE-ABS-KEY ( full W/3 scale* W/5 ( educat* OR cours* OR workshop* OR bootcamp* OR boot-camp* OR learn* OR experienc* OR curricul* OR framework* OR teach* OR guid* OR coach* OR supervis* OR seminar* OR lectur* OR round* OR tutor* OR mentor* OR program* OR traning* OR event* ) )	2320
	9	#1 - #8	213070
	10	TITLE-ABS-KEY ( nts* )	16558
	11	TITLE-ABS-KEY ( non W/3 technical W/5 ( barrier* OR behav* OR cognit* OR competenc* OR communicat* OR expertise* OR knowlegd* OR manage* OR relation* OR skill* OR understand* ) )	2043
	12	TITLE-ABS-KEY ( non-technical W/5 ( barrier* OR behav* OR cognit* OR competenc* OR communicat* OR expertise* OR knowlegd* OR manage* OR relation* OR skill* OR understand* ) )	2149
	13	TITLE-ABS-KEY ( nontechnical W/5 ( barrier* OR behav* OR cognit* OR competenc* OR communicat* OR expertise* OR knowlegd* OR manage* OR relation* OR skill* OR understand* ) )	780
	14	TITLE-ABS-KEY ( soft W/5 ( barrier* OR behav* OR cognit* OR competenc* OR communicat* OR expertise* OR knowlegd* OR manage* OR relation* OR skill* OR understand* ) )	21631
	15	TITLE-ABS-KEY ( leadership* W/5 ( barrier* OR behav* OR cognit* OR competenc* OR communicat* OR expertise* OR knowlegd* OR manage* OR relation* OR skill* OR understand* ) )	36823
	16	TITLE-ABS-KEY ( situation W/3 awareness* W/5 ( barrier* OR behav* OR cognit* OR competenc* OR communicat* OR expertise* OR knowlegd* OR manage* OR relation* OR skill* OR understand* ) )	852
	17	TITLE-ABS-KEY ( fatigue* W/5 ( barrier* OR behav* OR cognit* OR competenc* OR communicat* OR expertise* OR knowlegd* OR manage* OR relation* OR skill* OR understand* ) )	42749
	18	TITLE-ABS-KEY ( cooperat* W/5 ( barrier* OR behav* OR cognit* OR competenc* OR communicat* OR expertise* OR knowlegd* OR manage* OR relation* OR skill* OR understand* ) )	95234
	19	TITLE-ABS-KEY ( collabor* W/5 ( barrier* OR behav* OR cognit* OR competenc* OR communicat* OR expertise* OR knowlegd* OR manage* OR relation* OR skill* OR understand* ) )	57995
	20	TITLE-ABS-KEY ( decision W/3 making* W/5 ( barrier* OR behav* OR cognit* OR competenc* OR communicat* OR expertise* OR knowlegd* OR manage* OR relation* OR skill* OR understand* ) )	47123
	21	TITLE-ABS-KEY ( team W/3 work* W/5 ( barrier* OR behav* OR cognit* OR competenc* OR communicat* OR expertise* OR knowlegd* OR manage* OR relation* OR skill* OR understand* ) )	3410
	22	TITLE-ABS-KEY ( safe* W/5 ( barrier* OR behav* OR cognit* OR competenc* OR communicat* OR expertise* OR knowlegd* OR manage* OR relation* OR skill* OR understand* ) )	112360
	23	TITLE-ABS-KEY ( error* W/5 ( barrier* OR behav* OR cognit* OR competenc* OR communicat* OR expertise* OR knowlegd* OR manage* OR relation* OR skill* OR understand* ) )	44557
	24	TITLE-ABS-KEY ( cultur* W/5 ( barrier* OR behav* OR cognit* OR competenc* OR communicat* OR expertise* OR knowlegd* OR manage* OR relation* OR skill* OR understand* ) )	137550
	25	TITLE-ABS-KEY ( social* W/5 ( barrier* OR behav* OR cognit* OR competenc* OR communicat* OR expertise* OR knowlegd* OR manage* OR relation* OR skill* OR understand* ) )	436842
	26	TITLE-ABS-KEY ( followership* W/5 ( barrier* OR behav* OR cognit* OR competenc* OR communicat* OR expertise* OR knowlegd* OR manage* OR relation* OR skill* OR understand* ) )	174
	27	TITLE-ABS-KEY ( crm* W/5 ( barrier* OR behav* OR cognit* OR competenc* OR communicat* OR expertise* OR knowlegd* OR manage* OR relation* OR skill* OR understand* ) )	4722
	28	TITLE-ABS-KEY ( crisis W/3 resource* W/5 ( barrier* OR behav* OR cognit* OR competenc* OR communicat* OR expertise* OR knowlegd* OR manage* OR relation* OR skill* OR understand* ) )	462
	29	TITLE-ABS-KEY ( interprof* W/5 ( barrier* OR behav* OR cognit* OR competenc* OR communicat* OR expertise* OR knowlegd* OR manage* OR relation* OR skill* OR understand* ) )	50183
	30	TITLE-ABS-KEY ( inter-prof* W/5 ( barrier* OR behav* OR cognit* OR competenc* OR communicat* OR expertise* OR knowlegd* OR manage* OR relation* OR skill* OR understand* ) )	644
	31	TITLE-ABS-KEY ( inter-human* W/5 ( barrier* OR behav* OR cognit* OR competenc* OR communicat* OR expertise* OR knowlegd* OR manage* OR relation* OR skill* OR understand* ) )	83
	32	TITLE-ABS-KEY ( interhuman* W/5 ( barrier* OR behav* OR cognit* OR competenc* OR communicat* OR expertise* OR knowlegd* OR manage* OR relation* OR skill* OR understand* ) )	106
	33	TITLE-ABS-KEY ( interact* W/5 ( barrier* OR behav* OR cognit* OR competenc* OR communicat* OR expertise* OR knowlegd* OR manage* OR relation* OR skill* OR understand* ) )	234282
	34	TITLE-ABS-KEY ( inter-act* W/5 ( barrier* OR behav* OR cognit* OR competenc* OR communicat* OR expertise* OR knowlegd* OR manage* OR relation* OR skill* OR understand* ) )	165
	35	TITLE-ABS-KEY ( inter-person* W/5 ( barrier* OR behav* OR cognit* OR competenc* OR communicat* OR expertise* OR knowlegd* OR manage* OR relation* OR skill* OR understand* ) )	1324
	36	TITLE-ABS-KEY ( interperson* W/5 ( barrier* OR behav* OR cognit* OR competenc* OR communicat* OR expertise* OR knowlegd* OR manage* OR relation* OR skill* OR understand* ) )	232809
	37	TITLE-ABS-KEY ( interdiscipli* W/5 ( barrier* OR behav* OR cognit* OR competenc* OR communicat* OR expertise* OR knowlegd* OR manage* OR relation* OR skill* OR understand* ) )	30816
	38	TITLE-ABS-KEY ( inter-discipli* W/5 ( barrier* OR behav* OR cognit* OR competenc* OR communicat* OR expertise* OR knowlegd* OR manage* OR relation* OR skill* OR understand* ) )	406
	39	TITLE-ABS-KEY ( multi-discipli* W/5 ( barrier* OR behav* OR cognit* OR competenc* OR communicat* OR expertise* OR knowlegd* OR manage* OR relation* OR skill* OR understand* ) )	2212
	40	TITLE-ABS-KEY ( multidiscipli* W/5 ( barrier* OR behav* OR cognit* OR competenc* OR communicat* OR expertise* OR knowlegd* OR manage* OR relation* OR skill* OR understand* ) )	18062
	41	TITLE-ABS-KEY ( doctor W/3 nurse* W/5 ( barrier* OR behav* OR cognit* OR competenc* OR communicat* OR expertise* OR knowlegd* OR manage* OR relation* OR skill* OR understand* ) )	4494
	42	TITLE-ABS-KEY ( physician W/3 nurse* W/5 ( barrier* OR behav* OR cognit* OR competenc* OR communicat* OR expertise* OR knowlegd* OR manage* OR relation* OR skill* OR understand* ) )	3731
	43	OR(#9 - #42)	1440021
	44	#8 AND #43	11569

## Sheet: Teachers Reference Center
		Supplement A - Searches
	#	Query Teachers Reference Center 28-09-2021	Results
	1	(MH "Simulations+")	3
	2	(simulat* n3 (educat* or cours* or workshop* or bootcamp* or boot-camp* or learn* or experienc* or curricul* or framework* or teach* or guide* or coach* or supervis* or seminar* or lectur* or round* or tutor* or mentor* or program* or training or event*)).	1.492
	3	(high n2 fidelity* n3 (educat* or cours* or workshop* or bootcamp* or boot-camp* or learn* or experienc* or curricul* or framework* or teach* or guide* or coach* or supervis* or seminar* or lectur* or round* or tutor* or mentor* or program* or training or event*)).	32
	4	(hi-fi* n3 (educat* or cours* or workshop* or bootcamp* or boot-camp* or learn* or experienc* or curricul* or framework* or teach* or guide* or coach* or supervis* or seminar* or lectur* or round* or tutor* or mentor* or program* or training or event*)).	2
	5	(in n2 situ n3 (educat* or cours* or workshop* or bootcamp* or boot-camp* or learn* or experienc* or curricul* or framework* or teach* or guide* or coach* or supervis* or seminar* or lectur* or round* or tutor* or mentor* or program* or training or event*)).	23
	6	(insitu n3 (educat* or cours* or workshop* or bootcamp* or boot-camp* or learn* or experienc* or curricul* or framework* or teach* or guide* or coach* or supervis* or seminar* or lectur* or round* or tutor* or mentor* or program* or training or event*)).	1
	7	(full n2 scale* n3 (educat* or cours* or workshop* or bootcamp* or boot-camp* or learn* or experienc* or curricul* or framework* or teach* or guide* or coach* or supervis* or seminar* or lectur* or round* or tutor* or mentor* or program* or training or event*)).	16
	8	(S1 OR S2 OR S3 OR S4 OR S5 OR S6 OR S7)	1.55
	9	nts	19
	10	(non n5 Technical n5 (barrier* or behav* or cognit* or competenc* or communicat* or expertise* or knowlegd* or manage* or relation* or skill* or understand*))	46
	11	(non-technical n5 (barrier* or behav* or cognit* or competenc* or communicat* or expertise* or knowlegd* or manage* or relation* or skill* or understand*))	38
	12	(nontechnical n5 (barrier* or behav* or cognit* or competenc* or communicat* or expertise* or knowlegd* or manage* or relation* or skill* or understand*))	8
	13	(soft n5 (barrier* or behav* or cognit* or competenc* or communicat* or expertise* or knowlegd* or manage* or relation* or skill* or understand*))	287
	14	(MH "Leadership")	11.217
	15	(leadership n5 (barrier* or behav* or cognit* or competenc* or communicat* or expertise* or knowlegd* or manage* or relation* or skill* or understand*))	3.877
	16	(situation n3 awareness n5 (barrier* or behav* or cognit* or competenc* or communicat* or expertise* or knowlegd* or manage* or relation* or skill* or understand*))	2
	17	(MH "Fatigue+")	0
	18	(Fatigue n5 (barrier* or behav* or cognit* or competenc* or communicat* or expertise* or knowlegd* or manage* or relation* or skill* or understand*))	44
	19	(MH "Cooperative Behavior")	1
	20	(cooperat* n5 (barrier* or behav* or cognit* or competenc* or communicat* or expertise* or knowlegd* or manage* or relation* or skill* or understand*))	667
	21	(MH "Collaboration")	1.914
	22	(collabor* n5 (barrier* or behav* or cognit* or competenc* or communicat* or expertise* or knowlegd* or manage* or relation* or skill* or understand*))	1.791
	23	(MH "Decision Making+")	2
	24	(decision n3 making* n5 (barrier* or behav* or cognit* or competenc* or communicat* or expertise* or knowlegd* or manage* or relation* or skill* or understand*))	3.441
	25	(MH "Teamwork")	194
	26	(teamwork* n5 (barrier* or behav* or cognit* or competenc* or communicat* or expertise* or knowlegd* or manage* or relation* or skill* or understand*))	396
	27	(safe* n5 (barrier* or behav* or cognit* or competenc* or communicat* or expertise* or knowlegd* or manage* or relation* or skill* or understand*))	686
	28	(error* n5 (barrier* or behav* or cognit* or competenc* or communicat* or expertise* or knowlegd* or manage* or relation* or skill* or understand*))	211
	29	(MH "Cultural Competence")	269
	30	(cultural n5 (barrier* or behav* or cognit* or competenc* or communicat* or expertise* or knowlegd* or manage* or relation* or skill* or understand*))	2.746
	31	(MH "Social Behavior+")	14
	32	(MH "Social Behavior+")	14
	33	(social n5 (barrier* or behav* or cognit* or competenc* or communicat* or expertise* or knowlegd* or manage* or relation* or skill* or understand*))	9.318
	34	(followership n5 (barrier* or behav* or cognit* or competenc* or communicat* or expertise* or knowlegd* or manage* or relation* or skill* or understand*))	10
	35	(CRM n5 (barrier* or behav* or cognit* or competenc* or communicat* or expertise* or knowlegd* or manage* or relation* or skill* or understand*))	37
	36	(crisis n3 resource n5 (barrier* or behav* or cognit* or competenc* or communicat* or expertise* or knowlegd* or manage* or relation* or skill* or understand*))	4
	37	(interprof* n5 (barrier* or behav* or cognit* or competenc* or communicat* or expertise* or knowlegd* or manage* or relation* or skill* or understand*))	718
	38	(inter-prof* n5 (barrier* or behav* or cognit* or competenc* or communicat* or expertise* or knowlegd* or manage* or relation* or skill* or understand*))	13
	39	(interhuman* n5 (barrier* or behav* or cognit* or competenc* or communicat* or expertise* or knowlegd* or manage* or relation* or skill* or understand*))	0
	40	(inter-human* n5 (barrier* or behav* or cognit* or competenc* or communicat* or expertise* or knowlegd* or manage* or relation* or skill* or understand*))	1
	41	(interact* n5 (barrier* or behav* or cognit* or competenc* or communicat* or expertise* or knowlegd* or manage* or relation* or skill* or understand*))	2.309
	42	(inter-act* n5 (barrier* or behav* or cognit* or competenc* or communicat* or expertise* or knowlegd* or manage* or relation* or skill* or understand*))	3
	43	(MH "Interpersonal Relations+")	2
	44	(interperson* n5 (barrier* or behav* or cognit* or competenc* or communicat* or expertise* or knowlegd* or manage* or relation* or skill* or understand*))	6.18
	45	(inter-person* n5 (barrier* or behav* or cognit* or competenc* or communicat* or expertise* or knowlegd* or manage* or relation* or skill* or understand*))	17
	46	(interdiscipli* n5 (barrier* or behav* or cognit* or competenc* or communicat* or expertise* or knowlegd* or manage* or relation* or skill* or understand*))	269
	47	(inter-discipli* n5 (barrier* or behav* or cognit* or competenc* or communicat* or expertise* or knowlegd* or manage* or relation* or skill* or understand*))	2
	48	(multidiscipli* n5 (barrier* or behav* or cognit* or competenc* or communicat* or expertise* or knowlegd* or manage* or relation* or skill* or understand*))	68
	49	(multi-discipli* n5 (barrier* or behav* or cognit* or competenc* or communicat* or expertise* or knowlegd* or manage* or relation* or skill* or understand*))	17
	50	(MH "Nurse-Physician Relations")	3
	51	(MH "Nurse-Physician Relations")	3
	52	(doctor n3 nurse n5 (barrier* or behav* or cognit* or competenc* or communicat* or expertise* or knowlegd* or manage* or relation* or skill* or understand*))	9
	53	(physician n3 nurse n5 (barrier* or behav* or cognit* or competenc* or communicat* or expertise* or knowlegd* or manage* or relation* or skill* or understand*))	11
	54	(S9 OR S10 OR S11 OR S12 OR S13 OR S14 OR S15 OR S16 OR S17 OR S18 OR S19 OR S20 OR S21 OR S22 OR S23 OR S24 OR S25 OR S26 OR S27 OR S28 OR S29 OR S30 OR S31 OR S32 OR S33 OR S34 OR S35 OR S36 OR S37 OR S38 OR S39 OR S40 OR S41 OR S42 OR S43 OR S44 OR S45 OR S46 OR S47 OR S48 OR S49 OR S50 OR S51 OR S52 OR S53)	39.018
	55	S8 AND S54	163
