# Supplementary material for: The effectiveness of improving healthcare teams’ human factor skills using simulation-based training: a systematic review
Source: Adv Simul (Lond). 2022 May 7;7:12. doi: 10.1186/s41077-022-00207-2 (PMC9077986; doi:10.1186/s41077-022-00207-2)
Supplement: Supplementary file 2 — Additional file 2. Supplement B–Results summary. [file 41077_2022_207_MOESM2_ESM.xls]

## Sheet: Results
ID 1 st Author Year of publication Country of study	Studiedesign	Aim	N=(total) N Invitation (I) N Participation (P) N Intervention (IV) N Completed (C)	Medical speciality (Mono- /multi disciplinary)	Training type (In situ, Center / (Un)Formal / (Un)Announced)	Duration (H)	Scenarios (N=)	Frequency (N=)	Debrifing (Y/N)	Intervention (Lecture, Workshop, Simulation (NTS /TS), Other)	Participants (Teamsize / Professions /Voluntary (compensation), Mandatory, Random)	Team (Fixed, Ad hoc)	Effect (Yes/No /Maybe improved NTS - significant ++)	Findings / Improvement SA=self assessed R=Rated T=pre/post test/questionnaire	Transfer (Yes,No, No Tested)	Outcome measurement ((Un)Blinded,Tool)	Findings (Importence (Hi-Me-Lo), Certainty(Hi-Me-Lo))	Communication	Coordination	Decision making	Followership	Leadership	Situational Awareness	Task management	Teamwork	Keyfindings	Comments
Clay-Williams 2013 Australia	RCT	To test the effectiveness of classroom- and simulation-based CRM training, alone and/or in combination, in improving the teamwork attitudes and behaviours of health care professionals.	I=157 P=83 IV=18 / 21 / 27 / 17 C=60	Obstetrics (MU)	C / U / A	8	2	1	Y	S (NTS) / L - S (NTS) / L (NTS)	3-6 MW, N, P V	N/A	N	SA teamwork P= 0.009 R teamwork P= 0.027	NT	B Pre/post test: Safety Attitude Quesionnaire Rating: Mayo High performance Teamwork Scale	Hi/Lo High number of wiithdrawals	x	x	x		x			x	I=A) No interventions B) Class room C) Simulation D) Class room + simulation No positive changes in teamwork attitudes were found associated with classroom or simulation training. Positive changes were found in knowledge, self-assessed teamwork behaviour and independently observed teamwork behaviour when classroom-only trained group was compared with control; however, these changes were not found…
Dedy 2016 Canada	RCT	To evaluate til effectiveness of structured training on junior trainees NTS performance in an operating room enviroment	I=28 P=23 IV=11 / 12 C=11 / 11	Surgery (MO)	C / F / A	1¾	1	5	Y	L - S (NTS)	? P M	?	Y++	SA TeamSTEPPS P= 0.008 R Teamwork P=0.008 R NOTSS P=0.012 R OSANTS P=0.012	NT	B Post test: TeamSTEPPS Rating: Objective Structured Assessment of Non Technical Skills (OSANTS), Non-Technical Skills for Surgeons (NOTSS)	Me/Me	x		x		x	x			I=Conventional training / NTS simulation Effectiveness of structured training on NTS Participants in the intervention groupscored significantly higher on the knowlegde	roleplaying staff
Fernandez 2020 America	RCT	To assess the clinical impact of simulation-based leadership training on team leadership and patient care during actual trauma resuscitations.	I=? P=79 IV=39 / 40 C=60	Emergency Medicine (MO)	C / U / A	4	>3	1	Y	L - S (NTS)	2 P VC (100$)	F	Y++	R Ledership P<0.01	Y	U Rating: Leadership taxonomy Post Rating: Patient Care Checklist, Patient outcome	Hi/Me					x				I= No training / Leadership training Significant difference in post-training leadership behaviors. Leadership training resulted in the transfer of complex skills to the clinical environment and may have an indirect effect on patient care through better team leadership. Strong support for incorporation of more robust team leadership training into trauma education.
Fransen 2012 Nederlands	RCT	To determine whether obstetric team training in a medical simulation centre improves the team performance and utilisation of appropriate medical technical skills of healthcare professionals	I=36 hospitals/74 teams P=24 teams IV=12 / 12 C=12/12	Obstetrics (MU)	C+I / U / A+U	8	6+2	1	Y	S (NTS)	5-6 MW, N, P UV	F + AH	Y++	R Communication P=0.008 R Coordination P=0.118 R Decision making P=0.01 R Situational Awareness P=0.078 R Teamwork p=0,014	Y	U Post test: In situ simulation after 6 month Rating: Clinical Teamwork scale	Hi/Hi	x		x		x	x			I= training / no training Significant improvement in team performance and a significant increase in the use of new medical technical skills 8 months after obstetric, multiprofessional team training
Rubio-Gurung 2014 United Kingdom	RCT	To determine whether in situ simulation training (for ∼80% of the delivery room staff) improved neonatal resuscitation performed by the staff at maternities.	I=19 P=12 IV=6/6 C=6/6	Obstetrics (MU)	I / U / U	4	2-3	1	Y	S (NTS - TS)	2 MW, P R	AH	Y++	R Task management P=0.01/0.004 R Teamwork P<0.001	NT	B Post test: Scenario + 3 month Rating: Team Emergency Assessment Measure (TEAM)	Hi/Hi								x	I=training / no training Significantly positive effect of in situ simulation training on multidisciplinary teams in both technical skills and teamwork.
Skelton 2016 Rwanda	RCT	To investigate whether a low-cost high psychological fidelity simulation model can be used to teach ANTS during cesarean delivery in Rwanda.	I=20 P=20 IV=10/10 C=20	Obstetrics (MU)	O / U / A	3	2	1	Y	L - S (NTS)	3-4 P, T V	F	Y++	R Overall NTS score P=0.335 R Decision making P=0.282 R Situational Awareness P=0.465 R Task management P=0.865 R Team work P=0.195	NT	U Rating: Anesthetists’ Non-technical Skills (ANTS)	Me/Me			x			x	x	x	I=Training / no training Improvement in ANTS practice during cesarean delivery after 1 teaching session The ANTS score of the control group was 8, with a statistically significant difference (P = 0.002). Simulation participants showed statistically significant improvement in subcategories and in the overall ANTS score compared with ANTS score before simulation exposure.
Yule 2015 Northern Ireland	RCT	To investigate the effect of coaching on nontechnical skills and performance during laparoscopic cholecystectomy in a simulated operating room (OR).	I=16 P=16 IV=8/8 C=8	Surgery (MO)	C / F / A	8	5	1	Y	S (NTS)	2-6 P V	F	Y	R Overall NTS score P=0.04	NT	Pre/post test: 1 scenario Rating: Non-Technical Skills For Surgeons (NOTSS)	Hi/Me			x		x	x		x	I=simulation + coaching /simulation Improved residents’ non-technical skills in the simulated OR Deliberate practice in the form of non-technical skills coaching can improve critically important intraoperative behaviors and enhance patient safety.	confederate OR team
Barra 2018 Italy	NRCT	To explore if an introductory simulation course could improve new residents' performance in anaesthesiology	I=30 P=15 IV=15 C=15	Anasthesiology (MO)	C / F / A	48	30	4	Y	L - S - W (NTS - TS)	? P V	N/A	Y++	R Overall NTS score P=0.0007	NT	U Pre/post test: Questionnaire Self-Assessment: Participant evaluation Rating: Ottawa Global rating scale (GRS)	Hi/Hi	x				x	x	x	x	I=Simulation /Cohorrt control Data suggest that an intensive simulation-based program can be an effective way to acquire and develop basic skills, including NTS Residents significantly improved in all three evaluated areas cognitive, technical and behavioral.
Mahramus 2016 America	NRCT	To assess the effectiveness of a 2-hour multiclisciplinary teamwork training program on perceptions of teamwork during simulated codes events	73	Emergency Medicine (MU)	C / U / A	2	2	1	Y	L - S (NTS)	6 N, P, RT V	F	Y	R Teamwork P<0.001 SA Teamwork P<0.001	NT	U Self-assessment: TeamSTEPPS, Participant evaluation Rating: Team Emergency Assessment Measure (TEAM), TeamSTEPPS	Hi/Me	x	x			x			x	The simulation-based teamwork training improved measures of percieved teamwork from a multidisciplinary group who routinely respond to code events.	skuespikl
Marko 2019 America	NRCT	To evaluate the effectiveness of an interprofessional simulation-based teams-training program aimed at reducing severe perineal lacerations during childbirth.	I=675 P=675 IV=675 C=578	Obstetrics (MU)	I / F / A	2	1	1	Y	L - S (NTS - TS)	? MW, N, P R	F	Y++	T Knowlegde P<0.0001 R Teamwork P<0.0001 R Teamwork +12 m P<0.0001	Y (12m audit)	U Pre/post test: Questionnaire Rating: Team Performances Assessment Checklist, 12 months audit	Hi/Hi	x							x	I=simulation and 12month audit No measurements exactly on NTS Multimodal simulation with an interprofessional educational approach improves the knowledge, skills, and safety culture attitudes Severe perineal laceration rates were reduced.
AbdelFattah 2018 America	Cohort	To examin the efficacy of a new team-based trauma curriculum for residents	30	Emergency Medicine (MO)	C / F / A	7	7	1	Y	S (NTS)	3 N, P R	F	Y++	R Overall performance 2013 P<0.1 2014 P<0.1 2015 P udregnes 4.35 ± 0.68 for the 2015 cohort (n = 12).	NT	U Rating: Evaluation tool assessing clinical management, leadership, communication, cooperation, and professionalism	Me/Lo	x	x			x				Trauma-focused simulation improved PGY1 faculty ratings of performance in the clinical setting compared with previous cohorts with no such simulation experience.	skuespil
Colman 2019 America	Cohort	to measure immediate acquisition of optimal team performance behaviors during interdisciplinary simulation-based team training and perform a qualitative analysis of common trends in teamwork performance observed.	I=165 P=165 IV=165 C=128	Intensive Care - Pediatrics (MU)	I / U / A	3	3	1	Y	S (NTS)	5-6 N, P, RT M	N/A	Y	R Communication P=0.005 R Decision making P=0.017 R Leadership/followership P=0.002 R Situational awareness P=0.06 R Teamwork P=0.005 R Overall teamwork P<0.05 SA Overall Teamwork P=0.15	Y	U Pre/post test: Clinical Training Scale (CTS) (critical events), questionnaire Rating: Observation and evaluation of teamwork (critical events), Clinical Training Scale (CTS) (sim)	Hi/Hi	x	x			x	x		x	I=simulation training / teamperfomance in real lifePre- and post-SBTT intervention survey data demonstrated an improvement in the perception of teamwork, most notable in the area of shared mental model and situational awareness following SBTT Team performance skills such as communication, role assignment, role clarity, shared mental model, and situational awareness acquired during SBTT can be app…
George 2018 America	Cohort	1) To evaluate knowledge retention and analyse changes in perceptions of teamwork among nurses and recident physicians after completion of interprofessional critical event simulation	I=36 P=22 IV=22 C=19	Emergency medicine (MU)	I / U / A	1	1	5	Y	S (NTS)	4-6 N, P V(20$)	N/A	Y++	SA Knowlegde P<0.000 SA Teamwork P<0.05	Y	B Pre/post test: Questionnaire, Teamwork scale(TSS) one month after	Me/Me	x				x	x		x	I=simulation The results indicate that relatively short IPS is feasible and can increase perception of teamwork Significant improvements on both knowledge test and TSS scores demonstrate the effectiveness of the intervention, and retention of the information gained and teamwork skilIs learned. Participants valued the intervention and recommended to increase the frequency of training.
Rao 2016 America	Cohort	To evaluate the impact of a team training curriculum for residents and multidisciplinary trauma team members on team communication, coordination and clinical efficacy of trauma resuscitation	I=15 P=15 IV=15 C=15	Surgery (MO)	C / F / A	3	3	1	N (+IF)	L - S (NTS - TS)	5 P R	F	Y++	R Overall Teamwork P=0.010 R Communication P=0.002 R Decision Making P=0.029 R Leadership P=0.004 R Situational awareness P= 0.063 R Overall technical skills P=0.006	NT	B Pre/post test: Scenario Rating: NonTechnical Skills for surgeons (NOTSS), Objective Structured Assessment of Tchnical Skills (OSATS)	Me/Me	x		x		x	x		x	I=simulation All categories of the NOTSS showed significant improvement from before to after team task training, except for the situation awareness category, which showed improvement trending toward significance. There was a strong correlation between the NOTSS and the OSATS global scores
Steinemann 2011 America	Cohort	To understand the effect of a team-based surgical skills intervention on the technical and nontechnical skills of surgery residents.	I=? P=137 IV=137 C=137	Emergency medicine (MU)	I / U / A	4	3	1	Y	L - S (NTS)	5-8 N, P, RT, T V	F	Y++	R Overall Teamwork P<0.05 SA Overall Teamwork P<0.01	Y	B Pre/post test: Questionnaire Rating: Trauma NonTechnical Skills Scale (T-NOTECH), Prospective Clinical Evaluation Data	Hi/Me	x	x	x		x	x			I=Simulation HPS-based curriculum can improve the teamwork and clinical performance of multidisciplinary trauma teams that include surgical residents. This improvement was evidenced both in simulated and actual trauma settings, and across teams ofvarying composition.
Birch 2007 United Kingdom	Case control	To determine the most effective method of delivering training to staff on the management of an obstetric emergency.	I=? P=36 IV=12/12/12 C=36	Obstetrics (MU)	I / N / A	2	1	1	Y	L - S (NTS)	6 MW, P, R, C M	AH	Y	T Lecture & simulation 98 points T Simulation 74 points T Lecture 75 points SA Overall knowlegde 100% SA Communication improved SA Teamwork improved	Y	B Pre/post test: Team Knowlegde and Performance (IM + 3M) Participant evaluation Rating: Objective Structured Clinical Examination Criteria (OSCE), Semi-Structured interviews	Me / Me								x	I=A) Theory B) Simulation C)Theory & simulation All teams improved in their performance and knowledge. The teams taught using simulation only (SBT) were the only group to demonstrate sustained improvement in clinical management of the case, confidence, communication skills and knowledge. Did not have enough power to reach statistical significance. A combination of lecture and simulation-based tra…
Burden 2014 America	Case control	To assess whether using simulation-based education to teach CRM would lead to improved performance, compared to a lecture format.	52 I P IV C	Internal Medicine (MO)	C / F / A	2	2	2	Y (+IF)	L or S (NTS, TS)	4 P R	F	Y	T Communication P<0.001 T Leadership P<0.001	NT	U Pre/post test: (IM+6M) Rating; Crisis Ressource Management Checklist (CRMC)	HI / HI	x	x							The SIM intervention resulted in significantly improved team communication and cardiopulmonary arrest management. Simulation-based education with deliberate practice of CRM skills resulted in improved rare event and team management. Residents exposed to simulation communicated and completed CRM skills more effectively than those taught in a lecture format.	skuespil?
Bursiek 2017 America	Case control	To determine the effect of nurse/ physician interdisciplinary team training on patient falls	I=? P=28 IV=? C=14	Surgery (MU)	C / U / A	NR	2	1-4	Y	S (NTS)	? N, P R	F	Y++	SA Overall Teamwork P<0.001 SA decision making P<0.05 decrease in falls P=0.02	Y	U Self-assessment: Professional Practice Environment Assessment Scale (PPEAS) , Mayo High Performance Teamwork Scale (MHPTS) (P, +2M, +6M)	Me/Lo	x	x			x			x	Only 57% and 50% of the included participated in the 2 and 6 month followup The current intervention seems to have led to significant improvement in nurse and physician perceptions of teamwork and the practice environment.
Chamberland 2018 Canada	Case control	To examine the role of debriefing in high‐fidelity simulation‐based training for improving team communication in emergency resuscitation and to develop a methodology that can be used for the assessment of team communication in simulated environments.	I=? P=60 IV= 30/30 C=30/29	Intensive care (MU)	C / U / A	8+2	3+1	2	Y	S (NTS - TS)	6 N, P, RT, O V	F	Y	R Communication P<0.001	Y	B Rating: tracing clinical information (probes) , communication quality	ME/Me	x								I: A) Debriefing NTS B)Debriefing TS Results showed that although information sharing improved for all teams, communication quality improved only for experimental teams, and these training benefits dissipated after 3 months. Increase in communication effectivness between scenario 1 & 3, Decrease in communication effectiveness between scenario 3 & 4. Increase of effect in both experimental and con…
Doumouras 2017 Canada	Case control	To determine the effect of simulation-based teaching of crisis nontechnical skills compared to controls one year after initial teaching	I=? P=30 IV=14/9 C=14/9	Emergency medicine (MO)	C / F / A	3	3	1	Y	L - S (NTS)	3 P M	F	Y++	R Overall Teamwork P=0.001 R Communication P=0.01 R Coordination P=0.001 R Decision making P=0.01 R Leadership P=0.02 R Situational Awareness P=0.01	Y	B Rating; Ottawa Global Rating Scale	HI/Hi	x	x	x		x	x			I: Simulation/historical Beneficial effect and long-term retention after crisis nontechnical skill training.
Frengley 2011 Scotland	Case control	To evaluate the effectiveness of a simulationbased intervention on improving teamwork in multidisciplinary critical care teams managing airway and cardiac crises and compared simulation-based learning and case-based learning on scores for performance.	I=? P=175/40 teams IV=20/20 teams C=119	Intensive care (MU)	C / U / A	10	4	1	Y	L - S (NTS - TS)	4-5 N, P V	F	Y++	R Overall Teamwork P<0.02 R Communication P<0.04 R Coordination P<0.02 R Leadership P<0.02	NT	B Pre/post: Simulation, follow-up questionnaire (+3M) Rating:Teamwork Behavioral Rater (TBR)	Hi/Hi	x	x			x		x	x	A full-day course, using a mix of simulation-based learning and case-based learnings seems to be an effective teaching strategy The participants feedback was that the course was relevant, increased confidence ofemergency events
Joshi 2018 America	Case control	To examine how team familiarity impacted team competencies.	I=? P=46 IV=8/7 teams C=46	Emergency medicine (MO)	C / U / A	8	3	1	Y	S (NTS)	3-4 P V	F / A	Y	R Situational Awareness P<0.05 R Task management P<0.01 R Overall Teamwork P<0.05	NT	U Rating: Communication and Teamwork Skills tool (CATS), SAGAT technique, Clinical Effectiveness Tool	Me/Me	x	x				x			I: stabel team/dynamic team Simulation is an effective method for enhancing team competencies. The study reveal that teamwork can improve across simulation scenarios regardless of team membership, whereas clinical effectiveness requires team stability to develop and improve. Less changes in improvements teams	effect? Stable or dynamic teams
Pena 2015 Australia	Case control	To explore the effects of participation in simulation-based training, either as a sole strategy or as part of a combined approach on surgeons and surgical trainees nontechnical skills performance in simulation environment.	I=41 P=40 IV=23/17 C=40	Surgery (MO)	I / U / A	8	2-4	2	N (+IF)	L - S - W (NTS)	? P V	F	Y++	R Overall Teamwork P<0.001 R Communication P<0.001 R Decision making P<0.001 R Leadership P<0.001 P Situational awareness P=0.001	NT	U Pre/post: questionnaire Rating: Non-Technical Skills for Surgeons (NOTSS)	Hi/Me	x		x		x	x		x	I = NTS workshop +/- Formal training in nontechnical skills is feasible and can impact positively participants’ nontechnical performance in a simulated environment. The addition ofa 1-day didactic workshop does not seem to provide additional benefit over simulation-based training as a sole strategy for nontechnical skills training.
Shapiro 2004 America	Case control	To determine if high fidelity simulation based team training can improve clinical team performance when added to an existing didactic teamwork curriculum.	I=? P=20 IV=10/10 C=16	Emergency medicine (MU)	C+I / U / A+U	8	3	1	Y	L - S (NTS)	5 N, P ?	F	M	R Coordination P=0.12 R Teamwork P=0.07	NT	B Pre/post: Observations, questionnaire Rating: Behavioral Anchored Rating Scale (BARS), Team Dimensions Rating Form	Lo/Me	x	x		x	x	x		x	I:Simulation /No simulation There were no significant differences between experimental and comparison groups at baseline High fidelity medical simulation appears to be a promising method for enhancing didactic teamwork training Unclear how much simulator based training must augment didactic teamwork training for clinically meaningful differences to become apparent.
Siassakos 2009 United Kingdom	Case control	To assess the validity of mixed techniques for the analysis of team communication and whether clinical and non-clinical team training improve communication.	I=? P=24 IV=12/12 C= ?	Obstetrics (MU)	C+I / U / A	2-6	2	1	N	S - W (NTS)	6 MW, P ?	F	M	R Communication P=0.002	NT	B Rating: Qualitative & quantitative content analyses of simulations	Lo/Me	x	x	x		x		x	x	I: NTS lecture + simulation / Simulation Teams that received additional teamwork training used more directed commands after training ‘on-site’ clinical drills can improve team communication in simulated emergencies, and additional teamwork training might improve this further,
Sudikoff 2009 America	Case control	To investigate if simulation is effective for teaching pediatric residents airway skills and teamwork	I=16 P=16 IV=8/8 C=16	Anasthesiology (MO)	C / F / A	16	5-6	2	Y	L - S (NTS - TS)	8 P M	F	Y	R Communication P=0.36 R Coordination P=0.0004 R Decision making P<0.0001 R Leadership P=0.0008 R Task management P=0.011 R Teamwork P=0.0088	NT	B Post: scenario, question Rating:Global Competency Score (GCS), Behaviorally Anchored Rating Scale (BARS), Critical Action Checklist)	Me/Hi	x	x	x		x		x	x	I:Simulation + lecture, workshops / simulation Supportssimulation-enhanced educational strategies for improving performance and teamwork skills.The mean global competency score improved and showed significant relationship between the intervention and the performance. Behaviiorally Anchored Rating Scale improved at each sessoion though statistically unrelated to the intervention.
Andreatta 2011 America	Mixed method	to evaluate the feasibility and effectiveness of a pediatric mock code program on patient outcomes, as well as residents’ confidence in performing resuscitations.	I=? P=? IV= 252 codes C=228	Pediatrics (MO)	I / U / U	NR	1-3	>2	Y (+IF (P))	S (NTS - TS)	6-9 N, P, PH ? (M for P)	AH	Y++	R Survival rates P=0.000 50 % increased survival rates	Y	Post: Self-assessment (P only), reported learning outcome Rating: Survival rates	Me/Hi	x	x			x		x		Survival rates increased to approximately 50% correlating with the increased number of mock codes (r= 0.87). These results are significantly above the average national pediatric CPA survival rates and held steady for 3 consecutive years, demonstrating the stability of the program’s outcomes. This study suggests that a simulation-based mock code program may significantly benefit pediatric patient …	Leadership training focus only at senior residents. Formative feedback Junior residents performing clinical tasks
Colman 2019 America	Mixed method	1) to evaluate pediatric ICU (PICU) team performance during real patient cardiac arrest and decompensating medical crises (DMCs) in our PICU before and after implementation of a large-scale multidisciplinary SBTT program. 2) to evaluate the staffs’ perceptions of teamwork before and after SBTT.	I=165 P= presimulation 81/ postsimulation 128 IV=48 C=35	Intensive Care - Pediatrics (MU)	C+I/ U / A	3	3	1	Y	S (NTS)	5-6 N, P, RT ?	F	Y++	R Overall Teamwork P=0.005 R Communication P=0.005 R Coordination P=0.007 R Decision making P=0.017 R Leadership P=0.002 R Situational Awareness P=0.06	Y	B Pre/post: questionnaire, evaluation Rating: Clinical Training Scale (CTS)	Hi/Hi	x	x	x		x	x		x	I: Teamperformance in clinic after simulation Improvement in the perception of teamwork, most notable in the area of shared mental model and situational awareness following SBTT Teamwork behaviors and skills acquired during SBTT can translate into improved bedside performance Significant improvement in 12 out of 15 composite teamwork skills during real emergency events
Kumar 2018 Australia	Mixed method	To evaluate participants’ acquisition of knowledge and skills, its impact on clinical outcomes and organisational change to integrate the PROMPT programme as a credentialing tool.	I=? P=508 IV=508 C=237	Obstetrics (MU)	I / F / A	4	?	1	Y	S (NTS - TS)	? MW, P M	?	Y	SA Communication 37% SA Leadership 31% SA Task management 33% SA Teamwork 20%	NT	B Pre/post questionnaire	Lo/Lo	x			x	x	x		x	I: simulation There was a change in the management of postpartum haemorrhage by early recognition and intervention. Participants reported a positive learning experience and increase in confidence Improvement of both clinical and non-technical skills highlighting principles of teamwork, communication, leadership and prioritisation in an emergency situation. No significant change was noted in clini…
Gardner 2018 America	Survey	To develop, implementate, and evaluate simulation-based team training course grounded in crisis resource management (CRM) principles	I=? P=176 IV=176 C=58	Obstetrics (MU)	C / U / A	6	3	1	Y	S (NTS - TS)	4-8 MW, N, P M	F	Y	SA Communication 92,5% SA Leadership 85% SA Teamwork 90%	NT	B Post: Questionnaire (+1Y)	Hi/Lo High number of wiithdrawals	x				x			x	I: Simulation Most survey responders reported improved teamwork and communication in managing a critical obstetric event in the interval since taking the course. Simulation-based CRM training can serve as a strategy for mitigating adverse perinatal events	roleplaying staff
Arora 2015 United Kingdom	Case study	To determine whether a simulationbased intervention could improve residents’ clinical, team-working, and patient-interaction skills when managing a postoperative complication on a simulated surgical ward.	I=185 P=185 IV=185 C=185	Surgery (MO)	I / F / A	4*	2	1	Y	S (NTS - TS)	5-7 P M	F	Y	R Communication P=? R Decision making P<0.001 R Leadership P=? a significant improvement in the teams’ communication, coordination, cooperation, leadership, situation awareness, and decision-making skills	NT	B Rating: Clinical Skills Assessment for Rounds (CSAR) tool, Teamwork Skills Assessment for Rounds” (TSAR) tool, revised Physician-Patient Interaction Global Rating Scale (PP-GIS)	Hi/Hi	x	x	x		x	x		x	I:Simulation Evidence for the efficacy ofward-based team training using simulation. Fokus on the Technical outcome, NTS outcome described in 2 sentences	roleplaying nurse
Auerbach 2014 America	Case study	To evaluate the feasibility and measure the impact of an in situ interdisciplinary pediatric trauma quality improvement simulation program.	I=? P=398 IV=398 C=269	Emergency Medicine - Pediatrics (MU)	I / U / U	1	1	1-2	Y	S (NTS - TS)	8-20 C, EMS, HS, N, P, SS, SW, TP M	AH	Y++	R Overall Teamwork P=0.002 R Task Management P=0.002 Statistically significant trends over time in (a) overall performance, (b) the teamwork component	NT	B Post: Evaluation Rating: Trauma Simulation Evaluation Tool (TSET)	HI/Hi	x	x			x			x	I: Unannonced in situ simulation Improved validated trauma simulation assessment scores for overall performance, teamwork, and intubation Most valuable aspect of this simulation: Debriefing (n = 82), High-acuity trauma training (n = 27), Teamwork and communication training (n = 27), Review of policies (n = 14) In situ trauma simulation is a sustainable and effective method to reinforce teamwork a…
Bearman 2012 Australia	Case study	To provide proof-of-concept that a dedicated course teaching these competencies through simulation is feasible and Qualitatively describe the value of this course to surgical trainees.	I=12 P=12 IV=12 C=11	Surgery (MO)	C / P / A	16	3	1	Y	L - S - W (NTS - TS)	2-3 P V	F	Y	SA Highly useful, better comunication, teamwork 90 % would recommend 82 % better NTS + TS	NT	U Pre: Multisource Feedback (MSF), Leaning Need Assament (LNA) Post: questionnaire Rating: peer observation	Me/Me	x				x			x	I: Lectures, workshops and HF simulation A course designed to teach competencies in communication, teamwork, leadership, and the encompassing professionalism to surgical trainees is feasible
Blum 2004 America	Case study	to understand and improve participants’ proficiency in Crisis Resource Management (CRM) skills and to learn skills for debriefing residents after critical events.	I =~300 P=148 IV=148 /77(1 Y eva.) C=55	Anasthesiology (MO)	C / U / A	8	2-3	1	Y	L - S (NTS)	3-6 P V	AH	Y	SA Overall NTS I=4.80 1Y=4.82 (1-5 scale) SA communication P<0.035	Y	Post: evaluation questionnaire (immidiately + 1 Y)	Me/Me	x	x	x			x		x	I: Lecture, simulation, focus on CRM Nine self-reported CRM performance criteria surveyed all claimed improvement in their CRM non-technical skills. Indirect evidence supporting the contention that this type of training should be more widely promoted, although more definitive measures of improved outcomes are needed
Blum 2005 America	Case study	To show team information-sharing behavior increase after simulation based training	I=? P=43 IV=43 C=38	Anasthesiology (MU)	C / U / A	8	2	1	Y	L - S (NTS)	3-5 N, P, R, T ?	F	N	SA Communication P<0.05 R Communication (Probe placing) 56 % succesful, 33 % overheard P>0.2	NT	U Postsimulation test, participant evaluation Rating: Probeplacing, measure group sharing	Lo/Mo	x	x						x	I: 10 experimental teams, simulation - lecture - simulation There was no statistical difference in “group sharing” from beginning to end of training, despite trainees’ survey responses that the course would be useful for their education and practice.	roleplaying staff placed probe ato one teammember
Burke 2017 America	Case study	To qualitatively evaluate the current strengths and weaknesses of the trauma team and to evaluate the perceived utility of an ISTS training system on teamwork and communication from the perspectives of clinicians who respond to trauma activations.	I=55 P=55 IV=55 C=55	Emergency Medicin - Pediatrics (MU)	I / U / A	NR	1-12	NR	Y	S (NTS)	? N, P, RT, R V	AH	Y	SA/GA Communication SA/GA Coordination SA/GA Leadership SA/GA Teamwork	NT	Focus group interview	Me/Lo	x	x			x	x			I: Focus group interview on existing simulation training Valued the practice they received during trauma simulations and supported the continuation ofthe simulations to improve trauma activation teamwork and communication	Resultatet????
Burtscher 2011 Switzerland	Case study	To investigate how anaesthesia teams adapt their coordination activities in response to a simulated critical, non-routine event—asystole during laryngoscopy.	30 I P IV C	Anasthesiology (MU)	I / U / A	NR	1	1	NR	S (NTS)	2 N, P V	F	Y	R Communication P=0.86 R Task management P=0.45 Participants spent an average of 35.22% of their time on coordination activities	NT	B Rating: Coding of all team-member activities aimed at organizing the joint task execution (e.g. delegating a task, requesting information), its timing and teammember. Assessment of various reaction times related to the successful treatment	Hi/Hi	x	x					x		Adaptation of coordination activities is related to improved team performance in healthcare	anæstesisygeplejerske eller student?
Calcagno 2018 America	Case study	To improve teamwork and communication skills between specialties.	I=? P=12 IV=12 C=12	Anasthesiology (MO)	? / U / A	1	3	1	N (+IF)	S (NTS - TS)	2 P ?	F	Y	R Communication P=0.38 R Decision-making P=0.91 R Leadership P=0.29 R Situational awareness P=0.08	NT	B Pretest: PH1 anatomical exam Rating: Performance was evaluated on a 4-point scale based on situational awareness, decision-making, communications and teamwork, and leadership	Me/Lo	x		x		x	x		x	I; PH1 (otolaryngology) and PH2 (anaestesiology) HF simulation Multidisciplinary simulation transcend the individual experience by allowing trainees to develop algorithms for crisis management and to improve on aspects of teamwork, leadership, and communication skills that can be applied throughout their careers Multidisciplinary learning has real-world practicality, enhances communication, and i…
Capella 2010 America	Case study	To investigate if formal team training improves team behaviors in the trauma resuscitation bay and if yes, if the improved teamwork leads to more efficiency in the trauma bay and/or improved clinical outcomes	I=112 P=73 IV=73 C=73	Emergency medicine (MU)	I / U / A	4	3	1	N (+GF)	L - S (NTS)	? N, P M	F	Y++	R Communication P=0.001 R Leadership P=0.003 R Situational awareness P=0.009 R Teamwork P=<0.001	Y	U Pre/post: Observation Rating: Trauma Team Performance Observation Tool (TPOT); Clinical data	Hi/Me	x			x	x	x		x	I: comparing pretraining and post trainnig resusciations Significant improvement in all teamwork domain ratings and overall ratings from pretraining to posttraining
Caskey 2017 America	Case study	To determine the effect laparoscopic team-based task training would have on the nontechnical skills needed for laparoscopic surgery.	I=9 P=9 IV=9 C=9	Surgery (MO)	? / F / A	NR	2	1	N	L - S - W (NTS - TS)	2 P M	F	Y++	SA Communication P<0.01 SA Coordination P<0.01 R Overall Teamwork P<0.0001 R Communication P<0.0001 R Decision-making P<0.0001 R Leadership P<0.0001 R Situational awareness P<0.0001	Y	B Pre/post: laparoscopic cholecystectomy, questionnaire Rating: Objective Structures Assessment of Technical Skills (OSATS), Technique Specific Rating Scale (TRS), Nontechnical Skills for Surgeons (NOTSS)	Hi/Hi	x		x		x	x		x	I: NTS + TS lectures, workshops and HF simulation Simple, team-based nontechnical skills training for laparoscopic cholecystectomy that was separate from technical skills training led to a sustained increase in residents’ nontechnical skills 3 to 4 months after training.
Colacchio 2012 America	Case study	To teach teamwork skills by incorporating in-situ simulation using a multidisciplinary approach over a two-month period to rapidly improve teamwork attitudes	I=184 P=176 IV=176 C=154	Intensive Care - Pediatrics (MU)	C / U / A	3	2	1	Y	L - S (NTS)	6-10 MW, N, P M	F	Y	Improvements in teamwork, leadership, situational awareness and communication on 0.62-0.88 points (5-point Likert scale)	NT	B Pre/post: The Teamwork Attitudes Questionnaire (TAQ)	Me/Me	x				x	x		x	I: NTS lecture + simulation Although participants had a positive perception of their teamwork skills pre-training, the majority still found the course useful and all sessions resulted in recommendations for improved teamwork made by participants
Cordero 2013 America	Case study	To evaluate procedural skills and team performance of pediatrics residents during neonatal resuscitation (NR) using a high-fidelity mannequin, and to assess residents’ confidence in their NR skills before and after training	I=? P= 26 IV=26 C=26	Pediatrics (MO)	C / U / A	1½	4	2	Y	L - S (NTS - TS)	3 P ?	F	Y	R Overall Teamwork P=0.37 R Communication P=0.25 R Leadership P>0.99 R Task management P=0.25	NT	B Pre: questionnaire Rating: TS, NTS	Lo/Lo	x				x		x		I: 2 separate, 90-minute sessions (2 to 3 weeks apart) in an off-site delivery room Significant improvement in team communication was noted. Residents’ improvements in selfconfidence did not reflect gains in actual performance. The HF simulation offers opportunities for NR and team skills training and assessment.	fokus på preparedness to resusciation
Cory 2020 America	Case study	To improve the knowledge and application of CRM principles and to have a positive effect on team dynamics in the pCICU.	I=144 P=144 IV=144 C=72	Intensive Care - Pediatrics (MU)	I / U / A	4	2	1-2	Y	S (NTS)	5-6 AP, N, P, RT M	F	Y++	Communication P<0.05 Coordination P>0.05 Leadership P<0.05	NT	B Pre/post: CRM questionnaire before and +3 month	Me/Lo	x	x	x		x			x	I: HF simulation, questionnaire before and +3 month Multidisciplinary simulation-based team training in the pediatric cardiac intensive care unit improves knowledge of CRM principles in addition to improved perception of effective teamwork. Subgroup analysis demonstrated that the participants with less than five years of experience had a significant increase in the correct response rate on how to…
De Bernardo 2016 Italy	Case study	To assess technical and non-technical performances of low level hospitals health caregivers who attended a Neonatal Resuscitation course using high fidelity simulation in a standard-setting scenario.	I=? P=23 IV=23 C=23	Pediatrics (MU)	C / F + U / A	16	2	2	NR	L - S - W (NTS - TS)	? N, P V	F	Y	Improvements i NTS from 34 to 42 points (max point 45)	NT	B Post: questionnaire, Scenario +2 month Rating: TS Checklist, NTS Checklist	Me/Lo	x	x			x	x	x	x	I: Lecture - simulation at the course +2 month after A neonatal resuscitation course, performed by using a high fidelity simulation manikin, had a limited impact on technical and non-technical skills of participants working in low level hospitals. Training programs should be tailored to the participants’ professional background and to the more relevant sessions. Technical and nontechnical scores …
Emani 2018 America	Case study	To investigate the effectiveness of simulation training in promoting better team dynamics among pediatric CICU caregivers in a low-resource health-care setting.	I=? P=23 IV=23 C=23	Intensive Care - Pediatrics (MU)	I / U / A	2	4	5	Y	L - S (NTS)	5-8 N, P ?	F	Y++	R Communication P=0.018 R Coordination P=0.026 SA Teamwork P=0.033	NT	B Pre/post: Questionnaire + 1 month Rating: Observation of communication, coordination and teamwork	Me/Me	x	x						x	I: 1-h interactive lecture, 1-h scenario, 2 training groups Simulation training implemented in low-resource environments can result in significant improvements in communication Simulation fosters a culture of open communication and idea acceptance
Gilfoyle 2017 Canada	Case study	To measure the effect of a 1-day team training course for pediatric interprofessional resuscitation team members on adherence to Pediatric Advanced Life Support guidelines, team efficiency, and teamwork in a simulated clinical environment.	I=355 P=355 IV=355 C=300	Pediatrics (MU)	C / U / A	8	4	1	Y	L - S (NTS - TS)	4-6 N, P, RT V	F	Y	R Overall Teamwork P<0.0001 R Communication P<0.0001 R Decision making P<0.0001 R Situational awareness P<0.0001	NT	B Pre/post: Scenario Rating: Clinical Teamwork Scale (CTS), Clinical Performance Tool (CPT)	HI/Hi	x	x	x	x		x		x	I: Lecture, group discussions, and four simulated resuscitation scenarios, each followed by a debriefing. A positive correlation between clinical and teamwork performance suggests that effective teamwork improves clinical performance of resuscitation teams (P<0.0001).	Each scenario included standardized distracting events (such as a confederate presenting a test result to the team leader during a planned change in patient condition) throughout the scenario to highlight specific teamwork competencies
Gum 2010 Australia	Case study	To determine how interprofessional simulation team training improved maternity emergency care and team performance.	I=20 P=17 IV=17 C=17	Obstetrics (MU)	? / ? / ?	NR	NR	NR	Y	L - S (NTS - TS)	4-5 MW, N, P V	F	Y	Increase in personal role awareness, which included role definition, scope of practice and communicating roles.	NT	Interviews	Me/Lo	x	x	x		x			x	I: simulation workshop, interview 1-2 weeks + 3-6 months postworkshop Significance of interprofessional training, particularly through simulation learning in a team where rural clinicians are able to learn more about each other and gain role clarity, leadership skills and mutuality in a safe environment. It is argued that no ‘single’ teamwork training course can alter attitudes, and change in wor…	Effectiveness? Yes
Hazwani 2020 Saudi Arabia	Case study	To explore the impact of simulation-based training on resuscitation skills and to provide evidence that code simulations can help improve team skills and the quality of team leadership.	I=492* P=492* IV=492* C=492*	Pediatrics (MU)	I / F / U	2	1	2	NR	S (NTS - TS)	5-7 N, P, PM, RT M	AH	Y	R Overall Teamwork P=0.230 R Leadership P<0.0001 Improvements in communication	NT	B Rating: Ottawa CRM Global Rating Score	Me/Me	x	x	x		x	x	x	x	I: review of all records of the code simulation sessions conducted from July 2016 to June 2019 In situ code simulation is a helpful way to enhance team performance and improve the quality of cardiac resuscitation.
Kenaszchuk 2011 Canada	Case study	To investigate short-term associations between simulation training and health professionals’ judgments of IPC by other groups, and selfreports of attitudes toward working in health care teams.	I=? P=154 IV=154 C=154	Internal Medicine (MU)	C / U / A	8	2-3	1	Y	L - S (NTS)	5-15 AH, N, P V	F	M	Attitudes toward teamwork did not exhibit linear growth Attitudes toward shared leadership had significant differences.	NT	U Pre/post: Selfreportet measurements (+2, +6 W) Rating: Proxy-report survey, The Nurses’ Opinion Questionnaire (NOQ), Interprofessional Collaboration Scale (IPC scale),The Collegial Nurse-Physician Relations Subscale of the Nursing Work Index (NWI-NPRS)	Hi/lo					x			x	I: Lecture, simulation, debriefing Focusing interprofessional simulation education on shared leadership may provide the most leverage to improve interprofessional care. Concluded that attitudes toward health care teamwork likely did not exhibit linear growth in the six-week follow-up. These results may undermine confidence in the ability of simulation activities to substantially improve interprof…	only one simday - big conclusions on this Metoden anvendelig???
Marker 2019 Denmark	Case study	To identify first-year doctors’ perceptions, reflections and experiences on transfer of skills to a clinical setting after simulation-based training in handling critically ill patients.	I=34 P=20 IV=20 C=19	Emergency Medicin (MO)	C / F / A	8	16	4	Y	L - S - W (NTS)	4-6 P M	F	Y	Structured communication Understanding the role of other team members Role as leader Plan and prepare Decision making Use of NTS, in clinical practice was found to be helpful in meeting the medical expertise challenges.	NT	U Post: 1 Interview - Semi Structured (+&M)	Me/Me	x	x	x	x	x	x	x	x	I: Lecture, workshops, simulation, debriefing Several examples of simulation-based training increasing their preparedness for clinical practice and handling the critically ill patient Concern was expressed related to staff willingness and preparedness in using these tools. Experienced an ability to transfer the use of algorithms and non-technical skills trained in the simulated environment to the…
Meeker 2018 America	Case study	To use high-fidelity human patient simulation to enhance teamwork and communication during matemity care emergencies.	I=? P=~170 IV=~170 C=36	Obstetric (MU)	C + I / U / A	2	2	1	Y	S (NTS - TS)	? N, P, T V	F	Y	Communication P=0.03 Teamwork P=0.04 Follow-up (+3M) 90.9% percieved improved teamwork and communication	NT	B Pre/post: questionnaire (imidiately + 3M)	Me/Me	x							x	I: simulation, debriefing Participants experienced promoted enhanced communication and teamwork
Mehta 2013 United Kingdom	Case study	To devise and assess a multidisciplinary simulated course in training junior doctors for possible difficult airway scenarios	I=? P=78 IV=78 C=78	Surgery (MU)	I / U / A	4	4	1	Y	S (NTS - TS)	6-8 N, OP, P V	F	Y	Enhanced clinical knowledge Address non-technical skills	Y	B Pre/post: Questionnaire Rating: Audit (before , +2Y)	Hi/Hi	x	x	x	x	x		x	x	I: Video, simulation, debriefing Improvement in clinical knowledge, teamwork, leadership and non-technical skills, as well as the mutual understanding and respect between related medical and non-medical team members The results emphatically demonstrate the universal success of this multi-disciplinary training method for all team members, regardless of hierarchical position or background.
Miller 2012 America	Case study	To investegate if an in situ trauma simulation (ISTS) program would improve teamwork and communication measured in the clinical setting.	I=? P=80 IV=80 C=80	Emergency Medicine (MU)	I / U / ?	NR	1	1	Y	L - S (NTS)	10 C, N, P, PH, RT, T R	AH	Y++	Simulation Communication P= 0.003 Coordination P=0.037 Decision making P=0.015 Leadership/Followership P=0.018 Situational Awareness P=0.035 Teamwork P=0.020 Transfer Communication P=0.003 Coordination P=0.069 Decision making P=0.047 Leadership/Followership P=0.050 Situational Awareness P=0.066 Teamwork P=0.059	Y/N yes, but not significant	U Pre, per, post: Observation Rating: Clinical Teamwork Rating Scale (CTS)	Hi/Hi	x		x	x	x	x			I: Lecture, simulation, debriefing While teamwork and communication in the clinical setting were improved during the ISTS program, this effect was not sustained after ISTS were stopped. Only overall communication appeared significantly different when we tested for differences across all phases. Estimate that, of all potential trauma team members, 80% were reached by the didactic intervention and …
Palmer 2019 America	Case study	To evaluate the effects of simulation teaching strategies on the training and performance of the health care team attending deliveries at a community hospital.	I=23 P=23 IV=23 C=	Obstetrics (MO)	C / U / A	NR	3	1	Y	S (NTS)	4-5 N V	F	Y++	SA Communication P=0.013 SA Leadership P=0.085 SA Situational Awareness P=0.008 SA Teamwork P=0.001	NT	B/U Pre/post: Questionnaire, TeamSTEPPS tools (the Teamwork Perceptions Questionnaire [T-TPQ] and the TeamSTEPPS Teamwork Attitudes Questionnaire [T-TAQ]), the Simulation Effectiveness Tool–Modified (SET-M) Rating: Checklist	Me/Me	x			x	x	x		x	I: Simulation, debriefing This project supports the use of simulation to enhance team-based training, performance, and communication Participants identified prebriefing and debriefing as a valuable experience
Pascual 2011 America	Case study	To provide a continuing education resource using HPS simulating acute medical emergencies that are infrequent but associated with high patient risk	I=? P=12 IV=12 C=12	Intensive care (MU)	C / F / A	5	5	1	Y (GF)	S (NTS)	3-4 AP, N, P V	F	Y	R Decision making P<0.01 R Situational Awareness P<0.05 R Teamwork P<0.01	NT	B/U pre/post: scenario, questionaire Multiple Choice Question examination (MCQ), Training Effectiveness Questionnaire (TEQ), Team Leadership-Interpersonal Skills (TLIS), Emergency Clinical Care Skills (ECCS) Rating: Emergency care skills & Teamwork, leadership/interpersonal skills (Surgical Skills Curriculum evaluation )	Lo/Lo			x			x		x	I: Simulation, debriefing AP leadership/ interpersonal skills (+12%), multiple choice question examination (+4%), and training effectiveness questionnaire (+6%) scores improved significantly (p < 0.05). Simulator training in established surgical ICU APs improves leadership, teamwork, and self-confidence skills in managing medical emergencies.	kun test af AP - fiktivt team omkring - ikke rigtigt team work
Paull 2013 America	Case study	To investigate the effect of a point-of-care simulation-based team training curriculum on measurable teamwork and communication skills in staff caring for postoperative patients	I=? P=334 IV=325 C=325	Surgery (MU)	C + I / F / A	2	2	1	Y	L - S (NTS)	5-10 Perioperative Surgical Staff V	F	Y++	R Communication 16% R Decision making 18% R Leadership/Followership 18% R Situational Awareness 12% R Teamwork 19%	NT	U Pre/post: Self-Efficacy of Teamwork Competencies Scale Rating: Clinical Teamwork Scale (CTS)	HI/Hi	x	x	x	x	x			x	I: simulation, debriefing Teamwork scores improved for all eight survey questions by an average of 18%. The observed communication rating increased by 16%. CTS Fourteen of the 15 observed skills showed significant improvement that ranged from 15% to 23%. Simulation-based team training for staff caring for perioperative patients is associated with measurable improvements in teamwork and communicat…
Rice 2016 America	Case study	To evaluate a simulation-based training program, including didactic instruction, emphasizing team training, and trauma resuscitation	I=? P=7 IV=7 C=7	Emergency medicine (MO)	C / U / A	NR	2	1	Y	L - S (NTS)	7 N ?	F	Y++	Observed R Overall Communication P=0.001 R Overall Situational Awareness P=0.000 R Overall Teamwork P=0.000 Attitude SA Overall Communication P=0.001 SA Overall Teamwork P=0.041 Perception SA Overall Communication P=0.009 SA Overall Teamwork P=0.021	NT	U Pre/post: scenario, in person feedback, questionnaire Rating: Trauma Team Performance Observation Tool (TTPOT), A modified TeamSTEPPS teamwork	Hi/Hi	x			x	x			x	I: Simulation, debriefing, lecture (between scenarios) Simulation-based team training improved teamwork attitudes, perceptions, and performance. Team communication demonstrated significant improvement in 2 of the 3 instruments. Simulation training is a perceived useful teaching modality. Team training increases communication and decreases patient errors. Combining simulation training with team tr…
Roberts 2013 America	Case study	to (1) identify training program needs for health professionals; (2) design and develop brief training interventions intended to foster desirable changes in leadership, team communication, and role-appropriate team behaviors; (3) deliver those interventions; and (4) determine the effectiveness of the training.	I=? P=57 IV=57 C=45	Surgery (MU)	I / U / A	2.5	3	2	Y	L - S (NTS)	6-7 N, P, T R	AH	Y	R Communication P=0.015 R Cooperation P=0.01 R Decision making P=NS R Leadership P=NS R Situational Awareness P=0.05	Y (3W - lost retention)	B Pre/post: Questionnaire Rating: TeamSTEPPS, Kirkpatricks Hierachy	Hi/Me	x	x	x		x	x		x	I: Lecture, simulation x 2 Brief training exercises can change teamwork and communication behaviors on ad hoc trauma teams. Twenty-six participants (58%) indicated that they had used some of the trained skills already.
Rochlen 2019 America	Case study	To develop a pilot program evaluating the feasibility and efficacy of a 1-hour interprofessional simulation training in crisis resource management that takes place in the OR	I=? P=31 IV=31 C=27	Surgery (MU)	I / U / A	1	2	1	Y	S (NTS)	6-8 N, P, T V	AH	Y	Team nontechnical skills, assessed using NOTECHS II, improved from the first simulation to the second simulation during the intervention.	Y (Self assessed)	U Pre/post: Questionnaire (+2W) Rating: NOTECHS II	Me/Me	x	x	x		x	x	x	x	I: Simulation, debriefing A brief intervention resulted in improved team nontechnical scores when assessed following intervention. In addition, participants found the intervention to be effective and beneficial to their learning.
Ross 2013 United Kingdom	Case study	To improve inpatient care for older people by using mixed modality simulation exercises to enhance teamwork and empathetic and compassionate care.	I=? P=93 IV=86 C=77(27 interviews)	Gerontology (MU)	C+I / F / A	16	6-7	1	Y	S (NTS)	2-3 AH, HA, N, P M	F	Y	Increased role clarity Increased Situational awareness Better teamwork (lessening the tension when working in teams) Coordination Communication Decision making	Y	BU Pre/Post: Questionnaire, post scenario (+7-9W), Follow-up interviews Rating: The Integrated Model of Training Evaluation and Effectiveness (IMTEE)	Hi/Hi	x	x					x	x	I: (a) Center simulation, debriefing (b) in situ simulation, debriefing (c) follow-up interviews Simulation is an effective method for encouraging dignified care and compassion for older persons by teaching team skills and empathetic and sensitive communication with patients and relatives. Teamwork was strengthened via a clearer understanding of roles and boundaries and heightened awareness of th…	Er det rigtig teamwork eller kun en ad gangen??
Sawyer 2013 France	Case study	To determine the impact of interprofessional Team Strategies and Tools to Enhance Performance and Patient Safety training on teamwork skills	I=? P=42 IV=42 C=42	Pediatrics (MU)	? / U / A	6	2	1	Y	L - S (NTS)	2 N, P, RT V	F	Y++	Observed R Communication P<0.001 R Leadership P<0.001 R Situational Awareness P<0.001 R Teamwork P<0.001 Attitude SA Overall Communication P<0.001 SA Overall Teamwork P<0.001	NT	U Pre/post: Questionnaire (T-TAQ) Rating: TeamSTEPPS (T-TPOT)	Hi/Hi	x	x			x	x		x	I: Lecture, simulation, debriefing Study shows significant improvements in teamwork skills were seen in team structure, leadership, situation monitoring, mutual support and communication Challenges by nurses to a scripted medication order error doubled from 38% - 77%, a significant improvement
Undre 2007 United Kingdom	Case study	To develop a multidisciplinary team training module for crisis management for entire surgical teams in a simulated operating setting; To evaluate the feasibility and value of such training; To explore potential differences in nontechnical skills across the different professions making up operating teams and the differences in trainee and trainer ratings of performance on technical and nontechnica…	I=? P=80 IV=80 C=80	Surgery (MU)	C / U / A	4	2	1	N (+GF,+IF)	S (NTS - TS)	4 N, OP, P V	F	Y	R Communication P<0.001 R Decision Making P>0.05 R Leadership P<0.05 R Situational Awareness P<0.001 R Teamwork P<0.001	NT	U Post: The Participant Evaluation of Training Questionnaire (PETQ) Rating: Objective Structured Assessment of Surgical skills (OSATS), Imperial College Assessment of Technical Skills for Nurses (ICATS-N), Non Technical Skills [NOTECHS]	Me/Me	x		x		x	x		x	I: Simulation, feedback Multidisciplinary simulation-based team training is feasible and well received by surgical teams. Nontechnical skills can be assessed alongside technical skills, and differences in performance indicate where there is a need for further training. Nurses appeared to overrate their NTS and TS skills—although, like the surgeons, they were within the acceptable range.	Two medical students were trained to play the part of surgical assistant and circulating nurse when members of the staff were unavailable for these roles.
Weller 2016 NewZealand	Case study	To improve teamwork and communication in the operating room (OR). We hypothesised that scores for teamwork and communication in the OR would improve back in the workplace following MORSim	I=? P=120 IV=224 Pre obs/ 213 Post obs	Surgery (MU)	C / U / A	8	3	1	Y	S (NTS)	6 N, OP, P ?	F	Y	R Communication P=0.001 R Situational Awareness P=0.01 R Teamwork P=0.001	NT	B Pre/post: Observation Rating: Behavioural Marker Risk Index (BMRI)	Me/Me	x	x	x			x	x	x	I: Observation, simulation, debriefing, observation Improvement in scores for teamwork and communication in general surgical ORs following our intervention. These results support the use of simulation-based multidisciplinary team training for OR staff to promote better teamwork and communication, and potentially improve outcomes for general surgical patients. Scores for teamwork and communication…
Wong 2016 America	Case study	To assess and improve ED nursing staff and resident physicians’ attitudes and perceptions toward teamwork, communication, and IPC by implementing a simulation-enhanced IPE curriculum focusing on role identification, leadership development, and team communication	I=? P=72 IV=72 C=72	Emergency medicine (MU)	C / U / A	3	2	1	Y	L - S (NTS)	6 N, P, RT V	F	Y	SA Communication P=0.107 SA Leadership P=0.029 SA Situational Awareness P=0.014 SA Teamwork P<0.0001 Patient safety measure Communication P=0.648 Teamwork P=0.035	Y (transistion P=0.024, organisational learning P=0.057))	B Pre/post: Questionnaire (TeamSTEPPS ( T-TAQ), Hospital Survey on Patient Safety Culture (+1Y))	Hi /Hi	x	x			x			x	I: Lecture, simulation, debriefing) A simulation-enhanced IPE curriculum was successful in improving participant attitudes toward teamwork and components of patient safety culture related to teamwork and communication
Yee 2015 Canada	Case study	To prospectively investigate the effects of repeated simulation of anesthesia crisis management and videotape-aided debriefing on the nontechnical skills ability of anesthesia residents using the ANTS scoring system	I=27 P=27 IV=20 C=20	Anaesthesiology (MO)	C / U / A	8	9	3	Y	L - S (NTS)	3 P V	F	Y	R Coordination P<0.05 R Decision Making P<0.05 R Situational Awareness P<0.05 R Task management P<0.05 R Teamwork P<0.05	NT	B Pre/post: Rating: Anaesthetists’ Non-Technical Skills (ANTS)	Me/Me			x			x	x	x	I: Lecture, 3 x 3 simulation, debriefing A single exposure to anesthesia crises using a high-fidelity patient simulator can improve the nontechnical skills of anesthesia residents. Simulation based education is beneficial and can significantly improve the nontechnical skills ability of residents Impression from both teachers and participants is that simulation-based education is very useful.	Simulation center personnel and one of the two principal study investigators functioned as perioperative personnel
	* estimate from data								GF - Group feedback IF- Individuel feedback		AH= Allied Healthvcare Prof. AP= Advanced Practioner C= Clergy EMS=Emergency Medical Service HA= Healthcare Assisstant HS = Hospital Security MW=Midwifes N=Nurses OP= Operating theatre practitioners P=Physicians PH=Pharmacist R=Radiographer SS= Support SW=Social worker T=Technician TP=Transport							Communi-cation	Coordina-tion	Decision making	Follower-ship	Leadership	Situational Awareness	Task manage-ment	Teamwork

## Sheet: Supplement B
Supplement B - Results summary
ID 1 st Author Year of publication Country of study	Studiedesign	Aim	N=(total) N Invitation (I) N Participation (P) N Intervention (IV) N Completed (C)	Participants (N= ) Medical speciality (Mono- /multi disciplinary)	Training type (In situ, Center / (Un)Formal / (Un)Announced)	Duration (Hours)	Scenarios (N=number)	Frequency (N=times of SBT)	Debrifing (Y/N)	Intervention (Lecture, Workshop, Simulation (HF /TS))	Participants (Teamsize / Professions /Voluntary (compensation), Mandatory, Random)	Team (Fixed, Ad hoc)	Effect (Yes/No /Maybe improved HFS - significant ++)	Improvement Self Assessed Rated Test	Transfer (Yes,No, No Tested)	Outcome measurement ((Un)Blinded,Tool)	Quality (Validity (Hi-Me-Lo), Reliability(Hi-Me-Lo))	Communication	Coordination	Decision making	Followership	Leadership	Situational Awareness	Task management	Teamwork	Keyfindings	Further research
Clay-Williams 2013 Australia	RCT	To test the effectiveness of classroom- and simulation-based CRM training, alone and/or in combination, in improving the teamwork attitudes and behaviours of health care professionals.	I=157 P=83 IV=18 / 21 / 27 / 17 C=60	N=60 Obstetrics (MU)	C / U / A	8	2	1	Y	S (HF) / L - S (HF) / L (HF)	3-6 MW, N, P V	N/A	N	SA teamwork P= 0.009 R teamwork P= 0.027	NT	B Pre/post test: Safety Attitude Quesionnaire Rating: Mayo High performance Teamwork Scale	Hi/Lo	x	x	x		x			x	I = A) No interventions B) Class room C) Simulation D) Class room + simulation No positive changes in teamwork attitudes were found associated with classroom or simulation training. Positive changes were found in knowledge, self-assessed teamwork behaviour and independently observed teamwork behaviour	Development of standardised assessment methods
Dedy 2016 Canada	RCT	To evaluate til effectiveness of structured training on junior trainees NTS performance in an operating room enviroment	I=28 P=23 IV=11 / 12 C=11 / 11	N=11 Surgery (MO)	C / F / A	1¾	1	5	Y	L - S (HF)	? P M	?	Y++	SA TeamSTEPPS P= 0.008 R Teamwork P=0.008 R NOTSS P=0.012 R OSANTS P=0.012	NT	B Post test: TeamSTEPPS Rating: Objective Structured Assessment of Non Technical Skills (OSANTS), Non-Technical Skills for Surgeons (NOTSS)	Me/Me	x		x		x	x			I = Conventional training / NTS simulation Effectiveness of structured training on HFS Participants in the intervention group scored significantly higher on the knowlegde	Implementation - Transfer of skills
Fernandez 2020 America	RCT	To assess the clinical impact of simulation-based leadership training on team leadership and patient care during actual trauma resuscitations.	I=? P=79 IV=39 / 40 C=60	N=60 Emergency Medicine (MO)	C / U / A	4	>3	1	Y	L - S (HF)	2 P VC (100$)	F	Y++	R Ledership P<0.01	Y	U Rating: Leadership taxonomy Post Rating: Patient Care Checklist, Patient outcome	Hi/Me					x				I = No training / Simulation Leadership training Significant difference in post-training leadership behaviors. Leadership training resulted in the transfer of complex skills to the clinical environment and may have an indirect effect on patient care through better team leadership. Strong support for incorporation of more robust team leadership training into trauma education.	Development of standardised assessment methods Impact on patient outcome / patient safety
Fransen 2012 Netherlands	RCT	To determine whether obstetric team training in a medical simulation centre improves the team performance and utilisation of appropriate medical technical skills of healthcare professionals	I=36 hospitals/74 teams P=24 teams IV=12 / 12 C=12/12	N=12 Obstetrics (MU)	C+I / U / A+U	8	6+2	1	Y	S (HF)	5-6 MW, N, P V	F + AH	Y++	R Communication P=0.008 R Coordination P=0.118 R Decision making P=0.01 R Situational Awareness P=0.078 R Teamwork p=0,014	Y	U Post test: In situ simulation +6 month Rating: Clinical Teamwork scale	Hi/Hi	x		x		x	x			I = Simulation / No training Significant improvement in team performance and a significant increase in the use of new medical technical skills 8 months after obstetric, multiprofessional team training	Development of standardised assessment methods Impact on patient outcome / patient safety
Jonsson 2021 Sweden	RCT	To evaluate an educational programme on situation awareness for interprofessional teams at the intensive care units using team and task performance as outcomes.	I=105 P=105 IV=105 C=75	N=75 Intensiv care (MU)	I / U / A	2	3	2	Y	L - S (HF)	3-5 N, P, V	F	Y++	R Overall teamwork 0.030 R Leadership P=0.003 R teamwork P=0.508 R task management P=0.030	NT	BU Pre/ per: questionnaire Rating: Situation awareness global assessment technique (SAGAT), A-E-checklist, TEAM-instrument	Hi/Hi					x		x	x	I: online lecture, refelctition session, simulation vs simulation only Education in situation awareness in the intervention group improved leadership, task management and TEAM total. No significant differences were observed in the SAGAT or the ABCDE checklist. shows that a 2-h education in situation awareness improved parts of team performance in an acute care situation. Team leadership and task …	Randomized controlled educational in situ simulation studies are resource intensive but are needed to achieve evidence-based education. Further research is required to evaluate whether enhancing team situational awareness can effectively improve team performance.
Rubio-Gurung 2014 United Kingdom	RCT	To determine whether in situ simulation training (for ∼80% of the delivery room staff) improved neonatal resuscitation performed by the staff at maternities.	I=19 P=12 IV=6/6 C=6/6	N=6 Obstetrics (MU)	I / U / U	4	2-3	1	Y	S (HF - TS)	2 MW, P R	AH	Y++	R Task management P=0.01/0.004 R Teamwork P<0.001	NT	B Post test: Scenario + 3 month Rating: Team Emergency Assessment Measure (TEAM)	Hi/Hi								x	I= Simulation / No training Significantly positive effect of in situ simulation training on multidisciplinary teams in both technical skills and teamwork.	Rentension of skills Transfer of skills Impact on patient outcome / patient safety
Skelton 2016 Rwanda	RCT	To investigate whether a low-cost high psychological fidelity simulation model can be used to teach ANTS during cesarean delivery in Rwanda.	I=20 P=20 IV=10/10 C=20	N=20 Obstetrics (MU)	? / U / A	3	2	1	Y	L - S (HF)	3-4 P, T V	F	Y++	R Overall HFS score P=0.335 R Decision making P=0.282 R Situational Awareness P=0.465 R Task management P=0.865 R Team work P=0.195	NT	U Rating: Anesthetists’ Non-technical Skills (ANTS)	Me/Me			x			x	x	x	I = Simulation / No training Improvement in ANTS practice during cesarean delivery after 1 teaching session The ANTS score of the control group was 8, with a statistically significant difference (P = 0.002). Simulation participants showed statistically significant improvement in subcategories and in the overall ANTS score compared with ANTS score before simulation exposure.
Yule 2015 Northern Ireland	RCT	To investigate the effect of coaching on nontechnical skills and performance during laparoscopic cholecystectomy in a simulated operating room (OR).	I=16 P=16 IV=8/8 C=8	N=8 Surgery (MO)	C / F / A	8	5	1	Y	S (HF)	2-6 P V	F	Y++	R Overall HFS score P=0.04	NT	U Pre/post test: 1 scenario Rating: Non-Technical Skills For Surgeons (NOTSS)	Hi/Me			x		x	x		x	I = Simulation + coaching / Simulation Improved residents’ HFS in the simulated OR Deliberate practice in the form of non-technical skills coaching can improve critically important intraoperative behaviors and enhance patient safety.	Retention of skills Implementation - Transfer of skills
Barra 2018 Italy	NRCT	To explore if an introductory simulation course could improve new residents' performance in anaesthesiology	I=30 P=15 IV=15 C=15	N=15 Anasthesiology (MO)	C / F / A	48	30	4	Y	L - S - W (HF - TS)	? P V	N/A	Y++	R Overall HFS score P=0.0007	NT	U Pre/post test: Questionnaire Self-Assessment: Participant evaluation Rating: Ottawa Global rating scale (GRS)	Hi/Hi	x				x	x	x	x	I = Simulation / Cohort control An intensive simulation-based program can be an effective way to acquire and develop basic skills, including HFS Residents significantly improved in all three evaluated areas cognitive, technical and behavioral.	Retention of skills Implementation - Transfer of skills
Mahramus 2016 America	NRCT	To assess the effectiveness of a 2-hour multiclisciplinary teamwork training program on perceptions of teamwork during simulated codes events	73	N=73 Emergency Medicine (MU)	C / U / A	2	2	1	Y	L - S (HF)	6 N, P, RT V	F	Y++	R Teamwork P<0.001 SA Teamwork P<0.001	NT	U Self-assessment: TeamSTEPPS, Participant evaluation Rating: Team Emergency Assessment Measure (TEAM), TeamSTEPPS	Hi/Me	x	x			x			x	I = Simulation The simulation-based teamwork training improved measures of percieved teamwork from a multidisciplinary group who routinely respond to code events.	Development of standardised assessment methods
Marko 2019 America	NRCT	To evaluate the effectiveness of an interprofessional simulation-based teams-training program aimed at reducing severe perineal lacerations during childbirth.	I=675 P=675 IV=675 C=578	N=578 Obstetrics (MU)	I / F / A	2	1	1	Y	L - S (HF - TS)	? MW, N, P R	F	Y++	T Knowlegde P<0.0001 R Teamwork P<0.0001 R Teamwork +12 m P<0.0001	Y	U Pre/post test: Questionnaire Rating: Team Performances Assessment Checklist, 12 months audit	Hi/Hi	x							x	I = Simulation / 12 month audit No measurements exactly on HFS Multimodal simulation with an interprofessional educational approach improves the knowledge, skills, and safety culture attitudes Severe perineal laceration rates were reduced.
AbdelFattah 2018 America	Cohort	To examin the efficacy of a new team-based trauma curriculum for residents	30	N=30 Emergency Medicine (MO)	C / F / A	7	7	1	Y	S (HF)	3 N, P R	F	Y++	R Overall performance 2013 P<0.1 2014 P<0.1 2015 P<0.1 2015 cohort was statistically significantly better than both the 2013 and 2014	NT	U Rating: Evaluation tool assessing clinical management, leadership, communication, cooperation, and professionalism	Me/Lo	x	x			x				I = Simulation / Cohort control Trauma-focused simulation improved performance in the clinical setting compared with previous cohorts with no such simulation experience.
Colman 2019 America	Cohort	to measure immediate acquisition of optimal team performance behaviors during interdisciplinary simulation-based team training and perform a qualitative analysis of common trends in teamwork performance observed.	I=165 P=165 IV=165 C=128	N=128 Intensive Care - Pediatrics (MU)	I / U / A	3	3	1	Y	S (HF)	5-6 N, P, RT M	N/A	Y++	R Communication P=0.005 R Decision making P=0.017 R Leadership/followership P=0.002 R Situational awareness P=0.06 R Teamwork P=0.005 R Overall teamwork P<0.05 SA Overall Teamwork P=0.15	Y	U Pre/post test: Clinical Training Scale (CTS) (critical events), questionnaire Rating: Observation and evaluation of teamwork (critical events), Clinical Training Scale (CTS) (sim)	Hi/Hi	x	x			x	x		x	I = Simulation training / Teamperfomance in real life Pre- and post-SBT intervention survey data demonstrated an improvement in the perception of teamwork Team performance skills such as communication, role assignment, role clarity, shared mental model, and situational awareness acquired during SBT can be applied to the management of emergency events	Retention of skills Implementation - Transfer of skills Development of standardised assessment methods
George 2018 America	Cohort	To evaluate knowledge retention and analyse changes in perceptions of teamwork among nurses and recident physicians after completion of interprofessional critical event simulation	I=36 P=22 IV=22 C=19	N=19 Emergency medicine (MU)	I / U / A	1	1	5	Y	S (HF)	4-6 N, P V(20$)	N/A	Y++	SA Knowlegde P<0.000 SA Teamwork P<0.05	Y	B Pre/post test: Questionnaire, Teamwork scale(TSS) one month after	Me/Me	x				x	x		x	I = Simulation Relatively short SBT is feasible and can increase perception of teamwork Significant improvements on both knowledge test and teamscores demonstrate the effectiveness of the intervention, and retention of the information gained and teamwork skilIs learned. Participants valued the intervention and recommended to increase the frequency of training.	Development of standardised assessment methods Impact on patient outcome / patient safety
Rao 2016 America	Cohort	To evaluate the impact of a team training curriculum for residents and multidisciplinary trauma team members on team communication, coordination and clinical efficacy of trauma resuscitation	I=15 P=15 IV=15 C=15	N=15 Surgery (MO)	C / F / A	3	3	1	N (+IF)	L - S (HF - TS)	5 P R	F	Y++	R Overall Teamwork P=0.010 R Communication P=0.002 R Decision Making P=0.029 R Leadership P=0.004 R Situational awareness P= 0.063 R Overall technical skills P=0.006	NT	B Pre/post test: Scenario Rating: NonTechnical Skills for surgeons (NOTSS), Objective Structured Assessment of Tchnical Skills (OSATS)	Me/Me	x		x		x	x		x	I = Simulation Significant improvement of HFS from before to after team task training, except for the situation awareness category, which showed improvement trending toward significance.
Steinemann 2011 America	Cohort	To understand the effect of a team-based surgical skills intervention on the technical and nontechnical skills of surgery residents.	I=? P=137 IV=137 C=137	N=137 Emergency medicine (MU)	I / U / A	4	3	1	Y	L - S (HF)	5-8 N, P, RT, T V	F	Y++	R Overall Teamwork P<0.05 SA Overall Teamwork P<0.01	Y	U Pre/post test: Questionnaire Rating: Trauma NonTechnical Skills Scale (T-NOTECH), Prospective Clinical Evaluation Data	Hi/Me	x	x	x		x	x			I = Simulation SBT curriculum can improve the teamwork and clinical performance of multidisciplinary trauma teams that include surgical residents. This improvement was evidenced both in simulated and actual trauma settings, and across teams of varying composition.	Retention of skills
Birch 2007 United Kingdom	Case control	To determine the most effective method of delivering training to staff on the management of an obstetric emergency.	I=? P=36 IV=12/12/12 C=36	N=36 Obstetrics (MU)	I / N / A	2	1	1	Y	L - S (HF)	6 MW, O, P, R M	AH	Y	T Lecture & simulation 98 points T Simulation 74 points T Lecture 75 points SA Overall knowlegde 100% SA Communication improved SA Teamwork improved	Y	B Pre/post test: Team Knowlegde and Performance (IM + 3M) Participant evaluation Rating: Objective Structured Clinical Examination Criteria (OSCE), Semi-Structured interviews	Me / Me								x	I = A) Theory B) Simulation C)Theory & simulation All teams improved in their performance and knowledge. The teams taught using simulation only (SBT) were the only group to demonstrate sustained improvement in clinical management of the case, confidence, communication skills and knowledge. Did not have enough power to reach statistical significance. A combination of lecture and simulation-based t…	Implementation - Transfer of skills
Burden 2014 America	Case control	To assess whether using simulation-based education to teach CRM would lead to improved performance, compared to a lecture format.	52 I P IV C	N=52 Internal medicine (MO)	C / F / A	2	2	2	Y (+IF)	L or S (HF, TS)	4 P R	F	Y++	T Communication P<0.001 T Leadership P<0.001	NT	U Pre/post test: (IM+6M) Rating: Crisis Ressource Management Checklist (CRMC)	HI / HI	x	x							I = Simulation / +6 month re simulation Resulted in significantly improved team communication and cardiopulmonary arrest management. SBT with deliberate practice of HFS resulted in improved rare event and team management. Residents exposed to simulation communicated and completed HFS more effectively than those taught in a lecture format.
Bursiek 2020 America	Case control	To determine the effect of nurse/ physician interdisciplinary team training on patient falls	I=? P=28 IV=? C=14	N=14 Surgery (MU)	C / U / A	NR	2	1-4	Y	S (HF)	? N, P R	F	Y++	SA Overall Teamwork P<0.001 SA decision making P<0.05 decrease in falls P=0.02	Y	U Self-assessment: Professional Practice Environment Assessment Scale (PPEAS), Mayo High Performance Teamwork Scale (MHPTS) (P, +2M, +6M)	Me/Lo	x	x			x			x	I = Simulation /control + 2 and 6 month Only 57% and 50% of the included participated in the 2 and 6 month followup The current intervention seems to have led to significant improvement in nurse and physician perceptions of teamwork and the practice environment.
Chamberland 2018 Canada	Case control	To examine the role of debriefing in high‐fidelity simulation‐based training for improving team communication in emergency resuscitation and to develop a methodology that can be used for the assessment of team communication in simulated environments.	I=? P=60 IV= 30/30 C=30/29	N=29 Intensive care (MU)	C / U / A	8+2	3+1	2	Y	S (HF - TS)	6 N, P, RT, O V	F	Y++	R Communication P<0.001	Y	B Rating: tracing clinical information (probes) , communication quality	ME/Me	x								I = A) Debriefing HFS, B)Debriefing TS Although information sharing improved for all teams, communication quality improved only for experimental teams. Increase in communication effectivness. Increase of effect in both experimental and control, but mostly in experimental group. The retention of the communication decreases in both groups, but mostly in controlgroup.	Development of standardised assessment methods Implementation - Transfer of skills
Doumouras 2017 Canada	Case control	To determine the effect of simulation-based teaching of crisis nontechnical skills compared to controls one year after initial teaching	I=? P=30 IV=14/9 C=14/9	N=9 Emergency medicine (MO)	C / F / A	3	3	1	Y	L - S (HF)	3 P M	F	Y++	R Overall Teamwork P=0.001 R Communication P=0.01 R Coordination P=0.001 R Decision making P=0.01 R Leadership P=0.02 R Situational Awareness P=0.01	Y	B Rating: Ottawa Global Rating Scale	HI/Hi	x	x	x		x	x			I = Simulation / Historical Beneficial effect and long-term retention after crisis nontechnical skill training.	Retention of skills
Frengley 2011 Scotland	Case control	To evaluate the effectiveness of a simulationbased intervention on improving teamwork in multidisciplinary critical care teams managing airway and cardiac crises and compared simulation-based learning and case-based learning on scores for performance.	I=? P=175/40 teams IV=20/20 teams C=119	N=11 Surgery (MO)	C / U / A	10	4	1	Y	L - S (HF - TS)	4-5 N, P V	F	Y++	R Overall Teamwork P<0.02 R Communication P<0.04 R Coordination P<0.02 R Leadership P<0.02	NT	B Pre/post test: Simulation, follow-up questionnaire (+3M) Rating: Teamwork Behavioral Rater (TBR)	Hi/Hi	x	x			x		x	x	I = Simulation / Feedback SBT seems to be an effective teaching strategy The participants feedback was that the course was relevant, increased confidence of emergency events	Impact on patient outcome / patient safety Implementation - Transfer of skills Development of standardised assessment methods
Joshi 2018 America	Case control	To examine how team familiarity impacted team competencies.	I=? P=46 IV=8/7 teams C=46	N=46 Emergency medicine (MO)	C / U / A	8	3	1	Y	S (HF)	3-4 P V	F / A	Y++	R Situational Awareness P<0.05 R Task management P<0.01 R Overall Teamwork P<0.05	NT	U Rating: Communication and Teamwork Skills tool (CATS), SAGAT technique, Clinical Effectiveness Tool	Me/Me	x	x				x			I = Simulation stabel team / Simulation dynamic team Simulation is an effective method for enhancing team competencies. Teamwork can improve across simulation scenarios regardless of team membership, whereas clinical effectiveness requires team stability to develop and improve. Less changes in improvements teams	Development of standardised assessment methods Impact on patient outcome / patient safety
Pena 2015 Australia	Case control	To explore the effects of participation in simulation-based training, either as a sole strategy or as part of a combined approach on surgeons and surgical trainees nontechnical skills performance in simulation environment.	I=41 P=40 IV=23/17 C=40	N=40 Surgery (MO)	I / U / A	8	2-4	2	N (+IF)	L - S - W (HF)	? P V	F	Y++	R Overall Teamwork P<0.001 R Communication P<0.001 R Decision making P<0.001 R Leadership P<0.001 R Situational awareness P=0.001	NT	U Pre/post test: Questionnaire Rating: Non-Technical Skills for Surgeons (NOTSS)	Hi/Me	x		x		x	x		x	I = Simulation / Simulation + HFS workshop HFS training is feasible and can impact positively participants’ nontechnical performance in a simulated environment. The addition of a 1-day didactic workshop does not seem to provide additional benefit over simulation-based training as a sole strategy for nontechnical skills training.	Development of standardised assessment methods
Shapiro 2004 America	Case control	To determine if high fidelity simulation based team training can improve clinical team performance when added to an existing didactic teamwork curriculum.	I=? P=20 IV=10/10 C=16	N=16 Emergency medicine (MU)	C+I / U / A+U	8	3	1	Y	L - S (HF)	5 N, P ?	F	M	R Coordination P=0.12 R Teamwork P=0.07	NT	B Pre/post test: Observations, questionnaire Rating: Behavioral Anchored Rating Scale (BARS), Team Dimensions Rating Form	Lo/Me	x	x		x	x	x		x	I = Simulation / No simulation There were no significant differences between experimental and comparison groups at baseline SBT appears to be a promising method for enhancing didactic teamwork training Unclear how much simulator based training must augment didactic teamwork training for clinically meaningful differences to become apparent.	Impact on patient outcome / patient safety Implementation - Transfer of skills Development of standardised assessment methods Retention of skills
Siassakos 2009 United Kingdom	Case control	To assess the validity of mixed techniques for the analysis of team communication and whether clinical and non-clinical team training improve communication.	I=? P=24 IV=12/12 C= ?	N=24 Obstetrics (MU)	C+I / U / A	2-6	2	1	N	S - W (HF)	6 MW, P ?	F	M	R Communication P=0.002	NT	B Rating: Qualitative & quantitative content analyses of simulations	Lo/Me	x	x	x		x		x	x	I = HFS lecture + simulation / Simulation Teams that received additional teamwork training used more directed commands after training ‘on-site’ clinical drills can improve team communication in simulated emergencies, and additional teamwork training might improve this further,	Impact on patient outcome / patient safety Development of standardised assessment methods
Sudikoff 2009 America	Case control	To investigate if simulation is effective for teaching pediatric residents airway skills and teamwork	I=16 P=16 IV=8/8 C=16	N=16 Anasthesiology (MO)	C / F / A	16	5-6	2	Y	L - S (HF - TS)	8 P M	F	Y++	R Communication P=0.36 R Coordination P=0.0004 R Decision making P<0.0001 R Leadership P=0.0008 R Task management P=0.011 R Teamwork P=0.0088	NT	B Post test: Scenario, question Rating: Global Competency Score (GCS), Behaviorally Anchored Rating Scale (BARS), Critical Action Checklist	Me/Hi	x	x	x		x		x	x	I = Simulation + lecture + workshops / simulation Supports SBT for improving performance and teamwork skills. Showed significant relationship between the intervention and the performance. Behaviorally Anchored Rating Scale improved at each session though statistically unrelated to the intervention.	Development of standardised assessment methods
Andreatta 2011 America	Mixed method	to evaluate the feasibility and effectiveness of a pediatric mock code program on patient outcomes, as well as residents’ confidence in performing resuscitations.	I=? P=? IV= 252 codes C=228	N=228 Pediatrics (MO)	I / U / U	NR	1-3	>2	Y (+IF (P))	S (HF - TS)	6-9 N, o, P ? (M for P)	AH	Y++	R Survival rates P=0.000 Audit 50 % increased survival rates	Y	U/B Post test: Self-assessment (P only), reported learning outcome Rating: Survival rates	Me/Hi	x	x			x		x		I = Simulation Survival rates increased to approximately 50% correlating with the increased number of mock codes. Results are significantly above the average national pediatric CPA survival rates and held steady for 3 consecutive years, demonstrating the stability of the program’s outcomes. SBT code program may significantly benefit pediatric patient CPA outcomes—applied clinical outcomes—not sim…	Implementation - Transfer of skills
Colman 2019 America	Mixed method	1) to evaluate pediatric ICU (PICU) team performance during real patient cardiac arrest and decompensating medical crises (DMCs) in our PICU before and after implementation of a large-scale multidisciplinary SBTT program. 2) to evaluate the staffs’ perceptions of teamwork before and after SBTT.	I=165 P= presimulation 81/ postsimulation 128 IV=48 C=35	N=35 Intensive Care - Pediatrics (MU)	C+I/ U / A	3	3	1	Y	S (HF)	5-6 N, P, RT ?	F	Y++	R Overall Teamwork P=0.005 R Communication P=0.005 R Coordination P=0.007 R Decision making P=0.017 R Leadership P=0.002 R Situational Awareness P=0.06	Y	B Pre/post test: questionnaire, evaluation Rating: Clinical Training Scale (CTS)	Hi/Hi	x	x	x		x	x		x	I = Teamperformance in clinic after simulation Improvement in the perception of teamwork, most notable in the area of shared mental model and situational awareness following SBT Teamwork behaviors and skills acquired during SBT can translate into improved bedside performance Significant improvement in 12 out of 15 composite teamwork skills during real emergency events	Implementation - Transfer of skills Development of standardised assessment methods Retention of skills
Kumar 2018 Australia	Mixed method	To evaluate participants’ acquisition of knowledge and skills, its impact on clinical outcomes and organisational change to integrate the PROMPT programme as a credentialing tool.	I=? P=508 IV=508 C=237	N=237 Obstetrics (MU)	I / F / A	4	?	1	Y	S (HF - TS)	? MW, P M	?	Y	SA Communication 37% SA Leadership 31% SA Task management 33% SA Teamwork 20%	NT	B Pre/post test: questionnaire	Lo/Lo	x			x	x	x		x	I = Simulation Change in the management of postpartum haemorrhage by early recognition and intervention. Participants reported a positive learning experience and increase in confidence Improvement of both clinical and non-technical skills highlighting principles of teamwork, communication, leadership and prioritisation in an emergency situation. No significant change was noted in clinical outcome…	Implementation - Transfer of skills
van den Bos-Boon 2021 Netherlands	Mixed method	to evaluate the effectiveness of the so-called proficiency check, which is a SBT aimed at improving nurses' resuscitation and teamwork skills	I=125 P=125 IV=71 C=39	N=71 Intensive Care - Pediatrics (MO)	C / U / A	?	2	?	Y	L - S (HF - TS)	? N V	?	Y++	SA Communication improved SA Teamwork improved R Communication improved R Teamwork improved R Task management improved	NT	BU Pre/post test: Selfassessed Professional Assessment Tool for Team Improvement (PATTI©) Rating: Professional Assessment Tool for Team Improvement (PATTI©) Interviews: individual	Me/Me	x						x	x	I=E-learning, cecture, simulation This study shows encouraging improvement ofnurses' resuscitation and teamwork skills in a simulation setting following a proficiency check for resuscitation. We may not automatically assume that this effect can be translated to the real-life setting, and this should be explored in future research.	Further research is necessary to understandwhether nurses experience less stress and negative emotions when they are more used to these assessments.
Figueroa 2013 America	Survey	To determine if multidisciplinary, simulationbased training improves teamwork, confidence, and collaboration among participants during postoperative cardiac emergencies.	I=? P=37	N=37 Intensive care - Pediatrics (MU)	C / U / A	9	6	1	Y	S (HF - TS)	6 N, o, P, RT ?	?	Y++	SA Communication P=<0.05 SA Leadership P=<0.05 SA Taskmanagement P=<0.05 SA Teamwork P0<0.05	NT	B Pre/post test: questionnaire (+3M)	Hi/Hi	x				x		x	x	I = Lecures + simulation Confidence and skill in the roles of team leader, advanced airway management, and cardioversion/defibrillation were increased significantly. A significant increase also was observed in the use of Team STEPPS concepts.	Implementation - Transfer of skills Retention of skills
Gardner 2008 America	Survey	To develop, implementate, and evaluate simulation-based team training course grounded in crisis resource management (CRM) principles	I=? P=176 IV=176 C=58	N=58 Obstetrics (MU)	C / U / A	6	3	1	Y	S (HF - TS)	4-8 MW, N, P M	F	Y	SA Communication 92,5% SA Leadership 85% SA Teamwork 90%	NT	B Post test: Questionnaire (+1Y)	Hi/Lo High number of wiithdrawals	x				x			x	I = Simulation Reported improved teamwork and communication in managing a critical obstetric event in the interval since taking the course. SBT HFS training can serve as a strategy for mitigating adverse perinatal events	Implementation - Transfer of skills Development of standardised assessment methods
Arora 2015 United Kingdom	Case study	To determine whether a simulationbased intervention could improve residents’ clinical, team-working, and patient-interaction skills when managing a postoperative complication on a simulated surgical ward.	I=185 P=185 IV=185 C=185	N=185 Surgery (MO)	I / F / A	4*	2	1	Y	S (HF - TS)	5-7 P M	F	Y++	R Communication P=? R Decision making P<0.001 R Leadership P=? A significant improvement in the teams’ communication, coordination, cooperation, leadership, situation awareness, and decision-making skills	NT	B Rating: Clinical Skills Assessment for Rounds (CSAR) tool, Teamwork Skills Assessment for Rounds” (TSAR) tool, revised Physician-Patient Interaction Global Rating Scale (PP-GIS)	Hi/Hi	x	x	x		x	x		x	I = Simulation Evidence for the efficacy ofward-based team training using simulation. Focus on the Technical outcome, HFS outcome described in 2 sentences	Implementation - Transfer of skills Development of standardised assessment methods Retention of skills
Armstrong 2020 New Zealand	Case study	to determine whether a simulation programme could improve team performance and nurse leadership skills in simulated cardiac arrest management	I=? P=15 IV=15 C=15	N=15 Emergency Medicine (MU)	C+I / U / A	?	4	1	Y	L - S (HF - TS)	? N, P, V	F	Y++	R Coordination P=0.006 R Communication P=0.1064 R Decision making P<0.0001 R Leadership P=0.0031 R Situational Awareness P=0.0008	NT	Rating: Pre-post observation Trauma-Non-technical Skills assessment tool (T-NOTECHS)	Hi/Me	x	x	x		x	x			I=Lecture, simulation Simulation is an effective training tool for improving teamwork and senior nurse leadership skills in the novel setting of nurse and doctor shared leadership during CPR. Wider benefits of nurse empowerment and interdisciplinary training is ripe for further qualitative review.	Larger studies comparing shared and single leadership models during simulation and real-life events that compare patient outcomes are required to affirm the benefits of shared leadership in cardiac arrest management. Further research into nurse empowerment and how to overcome hierarchical barriers during team resuscitation is required to explore this further.
Auerbach 2014 America	Case study	To evaluate the feasibility and measure the impact of an in situ interdisciplinary pediatric trauma quality improvement simulation program.	I=? P=398 IV=398 C=269	N=269 Emergency Medicine - Pediatrics (MU)	I / U / U	1	1	1-2	Y	S (HF - TS)	8-20 N, O, P M	AH	Y++	R Overall Teamwork P=0.002 R Task Management P=0.002 Statistically significant trends over time in (a) overall performance, (b) the teamwork component	NT	B Post test: Evaluation Rating: Trauma Simulation Evaluation Tool (TSET)	HI/Hi	x	x			x			x	I = Unannonced in situ simulation Improved validated trauma simulation assessment scores for overall performance, teamwork, and intubation Most valuable aspect of this simulation: Debriefing, High-acuity trauma training, Teamwork and communication training, Review of policies. In situ trauma simulation is a sustainable and effective method to reinforce teamwork and trauma skills
Bearman 2012 Australia	Case study	To provide proof-of-concept that a dedicated course teaching these competencies through simulation is feasible and Qualitatively describe the value of this course to surgical trainees.	I=12 P=12 IV=12 C=11	N=11 Surgery (MO)	C / U / A	16	3	1	Y	L - S - W (HF - TS)	2-3 P V	F	Y	SA Highly useful, better comunication, teamwork SA 90 % would recommend SA 82 % better HFS + TS	NT	U/B Pre test: Multisource Feedback (MSF), Leaning Need Assament (LNA) Post test: questionnaire Rating: peer observation	Me/Me	x				x			x	I = Lectures, workshops and HF simulation SBT is feasible to teach competencies in communication, teamwork, leadership, and the encompassing professionalism to surgical trainees
Blum 2004 America	Case study	to understand and improve participants’ proficiency in Crisis Resource Management (CRM) skills and to learn skills for debriefing residents after critical events.	I =~300 P=148 IV=148 /77(1 Y eva.) C=55	N=55 Anasthesiology (MO)	C / U / A	8	2-3	1	Y	L - S (HF)	3-6 P V	AH	Y	SA Overall HFS I = 4.80 1Y = 4.82 (1-5 scale) SA Communication P<0.035	Y	B Post test: Evaluation questionnaire (immidiately + 1 Y)	Me/Me	x	x	x			x		x	I = Lecture, simulation, focus on CRM Improvement in their CRM non-technical skills. Indirect evidence supporting the contention that this type of training should be more widely promoted, although more definitive measures of improved outcomes are needed	Impact on patient outcome / patient safety Development of standardised assessment methods
Blum 2005 America	Case study	To show team information-sharing behavior increase after simulation based training	I=? P=43 IV=43 C=38	N=38 Anasthesiology (MU)	C / U / A	8	2	1	Y	L - S (HF)	3-5 N, P, R, T ?	F	N	SA Communication P<0.05 R Communication (Probe placing) 56 % succesful, 33 % overheard P>0.2	NT	U Post test: simulation Self-assessment: evaluation Rating: Probeplacing, measure group sharing	Lo/Mo	x	x						x	I = Simulation + lecture + simulation There was no statistical difference in “group sharing” from beginning to end of training, despite trainees’ survey responses that the course would be useful for their education and practice.	Implementation - Transfer of skills Development of standardised assessment methods
Burke 2017 America	Case study	To qualitatively evaluate the current strengths and weaknesses of the trauma team and to evaluate the perceived utility of an ISTS training system on teamwork and communication from the perspectives of clinicians who respond to trauma activations.	I=55 P=55 IV=55 C=55	N=55 Emergency Medicin - Pediatrics (MU)	I / U / A	NR	1-12	NR	Y	S (HF)	? N, P, RT, R V	AH	Y	SA Communication SA Coordination SA Leadership SA Teamwork	NT	U Self-Assessment: Focus group interview	Me/Lo	x	x			x	x			I = Simulation / Focus group interview Valued the practice they received during trauma simulations and supported the continuation ofthe simulations to improve trauma activation teamwork and communication
Burtscher 2011 Switzerland	Case study	To investigate how anaesthesia teams adapt their coordination activities in response to a simulated critical, non-routine event—asystole during laryngoscopy.	I=? P=30 IV=30 C=30	N=30 Anasthesiology (MU)	I / U / A	NR	1	1	NR	S (HF)	2 N, P V	F	Y	R Communication P=0.86 R Task management P=0.45 Participants spent an average of 35.22% of their time on coordination activities	NT	B Rating: Coding of all team-member activities aimed at organizing the joint task execution (e.g. delegating a task, requesting information), its timing and teammember. Assessment of various reaction times related to the successful treatment	Hi/Hi	x	x					x		I = Simulation Adaptation of coordination activities is related to improved team performance in healthcare	Impact on patient outcome / patient safety Development of standardised assessment methods
Calcagno 2018 America	Case study	To improve teamwork and communication skills between specialties.	I=? P=12 IV=12 C=12	N=12 Anasthesiology (MO)	? / U / A	1	3	1	N (+IF)	S (HF - TS)	2 P ?	F	Y	R Communication P=0.38 R Decision-making P=0.91 R Leadership P=0.29 R Situational awareness P=0.08	NT	B Pretest: Anatomical exam Rating: Performance was evaluated on a 4-point scale based on situational awareness, decision-making, communications and teamwork, and leadership	Me/Lo	x		x		x	x		x	I = Simulation HFS Multidisciplinary simulation transcend the individual experience by allowing trainees to develop algorithms for crisis management and to improve on aspects of teamwork, leadership, and communication skills that can be applied throughout their careers Multidisciplinary learning has real-world practicality, enhances communication, and is linked to measurable improvements.	Impact on patient outcome / patient safety Implementation - Transfer of skills Development of standardised assessment methods
Capella 2010 America	Case study	To investigate if formal team training improves team behaviors in the trauma resuscitation bay and if yes, if the improved teamwork leads to more efficiency in the trauma bay and/or improved clinical outcomes	I=112 P=73 IV=73 C=73	N=73 Emergency medicine (MU)	I / U / A	4	3	1	N (+GF)	L - S (HF)	? N, P M	F	Y++	R Communication P=0.001 R Leadership P=0.003 R Situational awareness P=0.009 R Teamwork P=<0.001	Y	U Pre/post: Observation Rating: Trauma Team Performance Observation Tool (TPOT); Clinical data	Hi/Me	x			x	x	x		x	I = Simulation Significant improvement in all teamwork domain ratings and overall ratings from pretraining to posttraining
Caskey 2017 America	Case study	To determine the effect laparoscopic team-based task training would have on the nontechnical skills needed for laparoscopic surgery.	I=9 P=9 IV=9 C=9	N=9 Surgery (MO)	? / F / A	NR	2	1	N	L - S - W (HF - TS)	2 P M	F	Y++	SA Communication P<0.01 SA Coordination P<0.01 R Overall Teamwork P<0.0001 R Communication P<0.0001 R Decision-making P<0.0001 R Leadership P<0.0001 R Situational awareness P<0.0001	Y	B Pre/post: laparoscopic cholecystectomy, questionnaire Rating: Objective Structures Assessment of Technical Skills (OSATS), Technique Specific Rating Scale (TRS), Nontechnical Skills for Surgeons (NOTSS)	Hi/Hi	x		x		x	x		x	I = HFS + TS lectures, workshops and HF simulation SBT HFS training for laparoscopic cholecystectomy (that was separate from technical skills training) led to a sustained increase in residents’ HFS
Colacchio 2012 America	Case study	To teach teamwork skills by incorporating in-situ simulation using a multidisciplinary approach over a two-month period to rapidly improve teamwork attitudes	I=184 P=176 IV=176 C=154	N=154 Intensive Care - Pediatrics (MU)	C / U / A	3	2	1	Y	L - S (HF)	6-10 MW, N, P M	F	Y	SA Improvements in teamwork, leadership, situational awareness and communication on 0.62-0.88 points (5-point Likert scale)	NT	B Pre/post: The Teamwork Attitudes Questionnaire (TAQ)	Me/Me	x				x	x		x	I = HFS lecture + simulation Although participants had a positive perception of their teamwork skills pre-training, the majority still found the course useful and all sessions resulted in recommendations for improved teamwork made by participants
Cordero 2013 America	Case study	To evaluate procedural skills and team performance of pediatrics residents during neonatal resuscitation using a high-fidelity mannequin, and to assess residents’ confidence in their NR skills before and after training	I=? P= 26 IV=26 C=26	N=26 Pediatrics (MO)	C / U / A	1½	4	2	Y	L - S (HF - TS)	3 P ?	F	Y	R Overall Teamwork P=0.37 R Communication P=0.25 R Leadership P>0.99 R Task management P=0.25	NT	B Pre: questionnaire Rating: TS, HFS	Lo/Lo	x				x		x		I = Simulation Significant improvement in team communication was noted. Residents’ improvements in selfconfidence did not reflect gains in actual performance. The HFS simulation offers opportunities for NR and team skills training and assessment.
Cory 2020 America	Case study	To improve the knowledge and application of CRM principles and to have a positive effect on team dynamics in the pCICU.	I=144 P=144 IV=144 C=72	N=72 Intensive Care - Pediatrics (MU)	I / U / A	4	2	1-2	Y	S (HF)	5-6 AP, N, P, RT M	F	Y++	SA Communication P<0.05 SA Coordination P>0.05 SA Leadership P<0.05	NT	B Pre/post: CRM questionnaire before and +3 month	Me/Lo	x	x	x		x			x	I = Simulation Multidisciplinary simulation-based team training in the pediatric cardiac intensive care unit improves knowledge of HFS principles in addition to improved perception of effective teamwork. Subgroup analysis demonstrated that the participants with less than five years of experience had a significant increase in the correct response rate on how to use closed-loop communication
De Bernardo 2016 Italy	Case study	To assess technical and non-technical performances of low level hospitals health caregivers who attended a Neonatal Resuscitation course using high fidelity simulation in a standard-setting scenario.	I=? P=23 IV=23 C=23	N=23 Pediatrics (MU)	C / F + U / A	16	2	2	NR	L - S - W (HF - TS)	? N, P V	F	Y	SA + R Improvements i HFS from 34 to 42 points (max point 45)	NT	B Post: questionnaire, Scenario +2 month Rating: TS Checklist, HFS Checklist	Me/Lo	x	x			x	x	x	x	I = Lecture - simulation / +2 month Limited impact on technical and non-technical skills of participants working in low level hospitals. Training programs should be tailored to the participants’ professional background and to the more relevant sessions. Technical and nontechnical scores were significantly correlated	Retention of skills
Emani 2018 America	Case study	To investigate the effectiveness of simulation training in promoting better team dynamics among pediatric CICU caregivers in a low-resource health-care setting.	I=? P=23 IV=23 C=23	N=23 Intensive Care - Pediatrics (MU)	I / U / A	2	4	5	Y	L - S (HF)	5-8 N, P ?	F	Y++	R Communication P=0.018 R Coordination P=0.026 SA Teamwork P=0.033	NT	B Pre/post: Questionnaire + 1 month Rating: Observation of communication, coordination and teamwork	Me/Me	x	x						x	I = Lecture + Simulation Simulation training implemented in low-resource environments can result in significant improvements in communication Simulation fosters a culture of open communication and idea acceptance
Gilfoyle 2017 Canada	Case study	To measure the effect of a 1-day team training course for pediatric interprofessional resuscitation team members on adherence to Pediatric Advanced Life Support guidelines, team efficiency, and teamwork in a simulated clinical environment.	I=355 P=355 IV=355 C=300	N=300 Pediatrics (MU)	C / U / A	8	4	1	Y	L - S (HF - TS)	4-6 N, P, RT V	F	Y++	R Overall Teamwork P<0.0001 R Communication P<0.0001 R Decision making P<0.0001 R Situational awareness P<0.0001	NT	B Pre/post: Scenario Rating: Clinical Teamwork Scale (CTS), Clinical Performance Tool (CPT)	HI/Hi	x	x	x	x		x		x	I = Lecture, simulation A positive correlation between clinical and teamwork performance suggests that effective teamwork improves clinical performance of resuscitation teams	Impact on patient outcome / patient safety Development of standardised assessment methods
Gum 2010 Australia	Case study	To determine how interprofessional simulation team training improved maternity emergency care and team performance.	I=20 P=17 IV=17 C=17	N=17 Obstetrics (MU)	? / ? / ?	NR	NR	NR	Y	L - S (HF - TS)	4-5 MW, N, P V	F	Y	SA Increase in personal role awareness, which included role definition, scope of practice and communicating roles.	NT	U Self-assessment: Interviews	Me/Lo	x	x	x		x			x	I = Simulation workshop / Interview + postworkshop Significance of interprofessional training, particularly through simulation learning in a team where rural clinicians are able to learn more about each other and gain role clarity, leadership skills and mutuality in a safe environment. It is argued that no ‘single’ teamwork training course can alter attitudes, and change in work culture can only …	Impact on patient outcome / patient safety Implementation - Transfer of skills
Hazwani 2020 Saudi Arabia	Case study	To explore the impact of simulation-based training on resuscitation skills and to provide evidence that code simulations can help improve team skills and the quality of team leadership.	I=492* P=492* IV=492* C=492*	N=492 Pediatrics (MU)	I / F / U	2	1	2	NR	S (HF - TS)	5-7 N, O, P, RT M	AH	Y++	R Overall Teamwork P=0.230 R Leadership P<0.0001 Improvements in communication	NT	B Rating: Ottawa CRM Global Rating Score	Me/Me	x	x	x		x	x	x	x	I = Simulation In situ code simulation is a helpful way to enhance team performance and improve the quality of cardiac resuscitation.
Jafri 2021 America	Case study	To determine whether a large scale, interprofessional simulation based CRM program wouldresult in improved (a) teamwork performance, (b) team efficiency, and (c) simulated performance through greater utilization of practices.	I=213 P=178 IV=162 C=162	N=162 Emergency Medicine - Pediatrics (MU)	C / U / A	2.5	3	1	Y	L - S (HF - TS)	6-9* AP, N, O, P, RT V	F	Y++	R Overall Task management P<0.001 R Overall Teamwork P<0.001 R Communication improved R Decision making improved R Situational Awareness improved	NT	BU Pre/post: simulation Rating: Clinical Teamwork Scale, Clinical Performance Tool	Hi/Me	x		x			x	x	x	I: Simulation, group discussions A interprofessional program in a community hospital site demonstrating that teaching CRM skills can improve simulated team performance in a diverse experienced cohort. Also moderate positive correlation between CTS and CPT among all 48 cases, pre and post combined.	Lack of relationship between prior team training and performance may be an area of further investigation.
Kenaszchuk 2011 Canada	Case study	To investigate short-term associations between simulation training and health professionals’ judgments of IPC by other groups, and selfreports of attitudes toward working in health care teams.	I=? P=154 IV=154 C=154	N=154 Internal Medicine (MU)	C / U / A	8	2-3	1	Y	L - S (HF)	5-15 N, O, P V	F	M	SA + R Attitudes toward teamwork did not exhibit linear growth SA + R Attitudes toward shared leadership had significant differences.	NT	U Pre/post: Selfreportet measurements (+2, +6 W) Rating: Proxy-report survey, The Nurses’ Opinion Questionnaire (NOQ), Interprofessional Collaboration Scale (IPC scale),The Collegial Nurse-Physician Relations Subscale of the Nursing Work Index (NWI-NPRS)	Hi/lo					x			x	I = Lecture, simulation SBT shared leadership may provide the most leverage to improve interprofessional care. Attitudes toward healthcare teamwork likely did not exhibit linear growth in the six-week follow-up. These results may undermine confidence in the ability of simulation activities to substantially improve interprofessional attitudes in the long run.
Lee 2021 America	Case study	To evaluate teams during in situ simulations for the following outcomes: clinical knowledge and skills, teamwork and communication skills, and identification of latent safety threats	I=? P=? IV=? C=?	N=? Emergency medicine - Pediatrics (MU)	I / U / A	?	2	1	Y	S (HF - TS)	4 N, P, T ?	F	Y	SA Communication Improved SA Teamwork improved	NT	? Pre/post: Questionnaire (+6, 12 m) Team Performance Observation Tool (TeamSTEPPS)	Lo/Lo	x							x	I: Simulation Teamwork and communication, as measured by the TeamSTEPPS Team Performance Observation Tool, improved from the baseline to 12-month assessments for both scenarios, but scores did not change over the 12-month period.	Examining the barriers to and facilitators of instructors’ implementation of in situ simulations and further effects on patient safety.
Lemke 2020 America	Case study	To translate the knowledge of what to do in emergencies into the procedural and communication skills required of a team member or team leader	I=? P=? IV=81 C=81	N=81 Emergency medicine - Pediatrics (MO)	C / F / A	6	3	1	Y	L - S (HF - TS)	4-6 P M	F	Y	SA Communcation improved SA Teamwork improved	NT	? Post: Questionnaire		x							x	I: Simulation, rapid cycle deliberate practice, coaching This technique was well received and provided positive feedback on the sessions. In particular, when asked if the course “improved my teamwork and leadership skills” they agreed with a mean score of 4.9 out of 5.
Marker 2019 Denmark	Case study	To identify first-year doctors’ perceptions, reflections and experiences on transfer of skills to a clinical setting after simulation-based training in handling critically ill patients.	I=34 P=20 IV=20 C=19	N=19 Emergency Medicin (MO)	C / F / A	8	16	4	Y	L - S - W (HF)	4-6 P M	F	Y	SA Structured communication SA Understanding the role of other team members SA Role as leader SA Plan and prepare SA Decision making SA Use of HFS in clinical practice was found to be helpful in meeting the medical expertise challenges.	NT	U Post: 1 Interview - Semi Structured (+&M)	Me/Me	x	x	x	x	x	x	x	x	I = Lecture, workshops, simulation SBT increasing their preparedness for clinical practice and handling the critically ill patient Concern was expressed related to staff willingness and preparedness in using these tools. Experienced an ability to transfer the use of algorithms and non-technical skills trained in the simulated environment to the clinical environment. The application of these skill…
Meeker 2018 America	Case study	To use high-fidelity human patient simulation to enhance teamwork and communication during matemity care emergencies.	I=? P=~170 IV=~170 C=36	N=36 Obstetric (MU)	C + I / U / A	2	2	1	Y	S (HF - TS)	? N, P, T V	F	Y	SA Communication P=0.03 SA Teamwork P=0.04 SA Follow-up (+3M) 90.9% percieved improved teamwork and communication	NT	B Pre/post: questionnaire (imidiately + 3M)	Me/Me	x							x	I = Simulation Participants experienced promoted enhanced communication and teamwork
Mehta 2013 United Kingdom	Case study	To devise and assess a multidisciplinary simulated course in training junior doctors for possible difficult airway scenarios	I=? P=78 IV=78 C=78	N=78 Surgery (MU)	I / U / A	4	4	1	Y	S (HF - TS)	6-8 N, O, P V	F	Y	SA + R Enhanced clinical knowledge SA + R Address non-technical skills	Y	B Pre/post: Questionnaire Rating: Audit (before , +2Y)	Hi/Hi	x	x	x	x	x		x	x	I = Simulation Improvement in clinical knowledge, teamwork, leadership and non-technical skills, as well as the mutual understanding and respect between related medical and non-medical team members Emphatically demonstrate the universal success of this multi-disciplinary training method for all team members, regardless of hierarchical position or background.	Development of standardised assessment methods
Miller 2012 America	Case study	To investegate if an in situ trauma simulation (ISTS) program would improve teamwork and communication measured in the clinical setting.	I=? P=80 IV=80 C=80	N=80 Emergency Medicine (MU)	I / U / ?	NR	1	1	Y	L - S (HF)	10 N, O, P, RT, T R	AH	Y++	Simulation R Communication P= 0.003 R Coordination P=0.037 R Decision making P=0.015 R Leadership/Followership P=0.018 R Situational Awareness P=0.035 R Teamwork P=0.020 Transfer R Communication P=0.003 R Coordination P=0.069 R Decision making P=0.047 R Leadership/Followership P=0.050 R Situational Awareness P=0.066 R Teamwork P=0.059	Y	U Pre, per, post: Observation Rating: Clinical Teamwork Rating Scale (CTS)	Hi/Hi	x		x	x	x	x			I = Lecture, simulation / Simulation Teamwork and communication in the clinical setting were improved, this effect was not sustained after SBT were stopped. Only overall communication appeared significantly different Comparing the didactic phase to baseline, only closed-loop communication was significantly different. Comparing the ISTS phase to baseline, nearly all of the communication component …
Palmer 2019 America	Case study	To evaluate the effects of simulation teaching strategies on the training and performance of the health care team attending deliveries at a community hospital.	I=23 P=23 IV=23 C=	N=23 Obstetrics (MO)	C / U / A	NR	3	1	Y	S (HF)	4-5 N V	F	Y++	SA Communication P=0.013 SA Leadership P=0.085 SA Situational Awareness P=0.008 SA Teamwork P=0.001	NT	B/U Pre/post: Questionnaire, TeamSTEPPS tools (the Teamwork Perceptions Questionnaire [T-TPQ] and the TeamSTEPPS Teamwork Attitudes Questionnaire [T-TAQ]), the Simulation Effectiveness Tool–Modified (SET-M) Rating: Checklist	Me/Me	x			x	x	x		x	I = Simulation Supports the use of SBT to enhance team-based training, performance, and communication Participants identified prebriefing and debriefing as a valuable experience	Impact on patient outcome / patient safety Development of standardised assessment methods Retention of skills
Pascual 2011 America	Case study	To provide a continuing education resource using HPS simulating acute medical emergencies that are infrequent but associated with high patient risk	I=? P=12 IV=12 C=12	N=12 Intensive care (MU)	C / F / A	5	5	1	Y (+GF)	S (HF)	3-4 AP, N, P V	F	Y++	R Decision making P<0.01 R Situational Awareness P<0.05 R Teamwork P<0.01	NT	B/U pre/post: scenario, questionaire Multiple Choice Question examination (MCQ), Training Effectiveness Questionnaire (TEQ), Team Leadership-Interpersonal Skills (TLIS), Emergency Clinical Care Skills (ECCS) Rating: Emergency care skills & Teamwork, leadership/interpersonal skills (Surgical Skills Curriculum evaluation )	Lo/Lo			x			x		x	I = Simulation, debriefing Leadership/ interpersonal skills scores improved significantly. SBT improves leadership, teamwork, and self-confidence skills in managing medical emergencies.	Development of standardised assessment methods
Paull 2013 America	Case study	To investigate the effect of a point-of-care simulation-based team training curriculum on measurable teamwork and communication skills in staff caring for postoperative patients	I=? P=334 IV=325 C=325	N=325 Surgery (MU)	C + I / F / A	2	2	1	Y	L - S (HF)	5-10 N, O, P, T V	F	Y++	R Communication 16% R Decision making 18% R Leadership/Followership 18% R Situational Awareness 12% R Teamwork 19%	NT	U Pre/post: Self-Efficacy of Teamwork Competencies Scale Rating: Clinical Teamwork Scale (CTS)	HI/Hi	x	x	x	x	x			x	I = Simulation Teamwork and communication scores improved 14 of the 15 observed skills showed significant improvement that ranged from 15% to 23%. SBT improves teamwork and communication skills among interprofessional staff caring for postoperative patients.	Impact on patient outcome / patient safety Development of standardised assessment methods
Rice 2016 America	Case study	To evaluate a simulation-based training program, including didactic instruction, emphasizing team training, and trauma resuscitation	I=? P=7 IV=7 C=7	N=7 Emergency medicine (MO)	C / U / A	NR	2	1	Y	L - S (HF)	7 N ?	F	Y++	Observed R Overall Communication P=0.001 R Overall Situational Awareness P=0.000 R Overall Teamwork P=0.000 Attitude SA Overall Communication P=0.001 SA Overall Teamwork P=0.041 Perception SA Overall Communication P=0.009 SA Overall Teamwork P=0.021	NT	U Pre/post: scenario, in person feedback, questionnaire Rating: Trauma Team Performance Observation Tool (TTPOT), A modified TeamSTEPPS teamwork	Hi/Hi	x			x	x			x	I = Simulation, lecture (between scenarios) Improved teamwork attitudes, perceptions, and performance. Team communication demonstrated significant improvement Team training increases communication and decreases patient errors. Combining simulation training with team training improves the function of teams.	Impact on patient outcome / patient safety Implementation - Transfer of skills Development of standardised assessment methods
Roberts 2013 America	Case study	to (1) identify training program needs for health professionals; (2) design and develop brief training interventions intended to foster desirable changes in leadership, team communication, and role-appropriate team behaviors; (3) deliver those interventions; and (4) determine the effectiveness of the training.	I=? P=57 IV=57 C=45	N=45 Surgery (MU)	I / U / A	2.5	3	2	Y	L - S (HF)	6-7 N, P, T R	AH	Y++	R Communication P=0.015 R Cooperation P=0.01 R Decision making P=NS R Leadership P=NS R Situational Awareness P=0.05	Y	B Pre/post: Questionnaire Rating: TeamSTEPPS, Kirkpatricks Hierachy	Hi/Me	x	x	x		x	x		x	I = Lecture, simulation Brief training exercises can change teamwork and communication behaviors on ad hoc trauma teams. Transfer after 3W - lost retention	Implementation - Transfer of skills Retention of skills
Rochlen 2019 America	Case study	To develop a pilot program evaluating the feasibility and efficacy of a 1-hour interprofessional simulation training in crisis resource management that takes place in the OR	I=? P=31 IV=31 C=27	N=27 Surgery (MU)	I / U / A	1	2	1	Y	S (HF)	6-8 N, P, T V	AH	Y	SA + R Team nontechnical skills improved from the first simulation to the second simulation during the intervention.	Y	U Pre/post: Questionnaire (+2W) Rating: NOTECHS II	Me/Me	x	x	x		x	x	x	x	I = Simulation Improved team HFS scores when assessed following intervention. Participants found the intervention to be effective and beneficial to their learning. Transfer self-aassessed	Implementation - Transfer of skills
Rosqvist 2021 Finland	Case study	to improve team members'non-technical skills in a trauma team simulation	I=? P=475/81 teams IV=475 C=225	N=225 Emergency medicine (MU)	I / F / ?	2	1	1	Y	S (HF)	5-8 N, P, R R	AH	Y++	R Overall HF P<0.001	NT	B Rating: Non-technical Skills assessment tool (NOTECHS)	Me/Me		x	x		x	x		x	I= In situ simulation the non- technical skills of the participating trauma teams improved statistically significantly after the simulation training course when evaluated using the T- NOTECHS instrument.	Future work should focus on both costs and outcomes, with robust measures of resource investments, provider performance, patient outcomes and impact on the healthcare organisation.2 It must, however, be conceded that measuring real- life patient outcomes is challenged by many confounding factors.
Sawyer 2013 France	Case study	To determine the impact of interprofessional Team Strategies and Tools to Enhance Performance and Patient Safety training on teamwork skills	I=? P=42 IV=42 C=42	N=42 Pediatrics (MU)	? / U / A	6	2	1	Y	L - S (HF)	2 N, P, RT V	F	Y++	Observed R Communication P<0.001 R Leadership P<0.001 R Situational Awareness P<0.001 R Teamwork P<0.001 Attitude SA Overall Communication P<0.001 SA Overall Teamwork P<0.001	NT	U Pre/post: Questionnaire (T-TAQ) Rating: TeamSTEPPS (T-TPOT)	Hi/Hi	x	x			x	x		x	I = Lecture, simulation Significant improvements in teamwork skills - team structure, leadership, situation monitoring, mutual support and communication Challenges by nurses to a scripted medication order error doubled from 38% - 77%, a significant improvement	Impact on patient outcome / patient safety Implementation - Transfer of skills Retention of skills
Undre 2007 United Kingdom	Case study	To develop a multidisciplinary team training module for crisis management for entire surgical teams in a simulated operating setting; To evaluate the feasibility and value of such training; To explore potential differences in nontechnical skills across the different professions making up operating teams and the differences in trainee and trainer ratings of performance on technical and nontechnica…	I=? P=80 IV=80 C=80	N=80 Surgery (MU)	C / U / A	4	2	1	N (+GF,+IF)	S (HF - TS)	4 N, O, P V	F	Y++	R Communication P<0.001 R Decision Making P>0.05 R Leadership P<0.05 R Situational Awareness P<0.001 R Teamwork P<0.001	NT	U Post: The Participant Evaluation of Training Questionnaire (PETQ) Rating: Objective Structured Assessment of Surgical skills (OSATS), Imperial College Assessment of Technical Skills for Nurses (ICATS-N), Non Technical Skills [NOTECHS]	Me/Me	x		x		x	x		x	I = Simulation Multidisciplinary simulation-based team training is feasible and well received by surgical teams. HFS can be assessed alongside technical skills, and differences in performance indicate where there is a need for further training.	Development of standardised assessment methods
Weller 2016 NewZealand	Case study	To improve teamwork and communication in the operating room (OR). We hypothesised that scores for teamwork and communication in the OR would improve back in the workplace following MORSim	I=? P=120 IV=224 Pre obs/ 213 Post obs	N=213 Surgery (MU)	C / U / A	8	3	1	Y	S (HF)	6 N, O, P ?	F	Y++	R Communication P=0.001 R Situational Awareness P=0.01 R Teamwork P=0.001	NT	B Pre/post: Observation Rating: Behavioural Marker Risk Index (BMRI)	Me/Me	x	x	x			x	x	x	I = Observation, simulation, observation Improvement in scores for teamwork and communication in general surgical OR. Scores for teamwork and communication in the clinical environment improved by more than 20%	Impact on patient outcome / patient safety Implementation - Transfer of skills
Wong 2016 America	Case study	To assess and improve ED nursing staff and resident physicians’ attitudes and perceptions toward teamwork, communication, and IPC by implementing a simulation-enhanced IPE curriculum focusing on role identification, leadership development, and team communication	I=? P=72 IV=72 C=72	N=72 Emergency medicine (MU)	C / U / A	3	2	1	Y	L - S (HF)	6 N, P, RT V	F	Y++	SA Communication P=0.107 SA Leadership P=0.029 SA Situational Awareness P=0.014 SA Teamwork P<0.0001 Patient safety measure R Communication P=0.648 R Teamwork P=0.035	Y	B Pre/post: Questionnaire (TeamSTEPPS ( T-TAQ), Hospital Survey on Patient Safety Culture (+1Y))	Hi /Hi	x	x			x			x	I = Lecture, simulation Improving participant attitudes toward teamwork and components of patient safety culture related to teamwork and communication (transistion P=0.024, organisational learning P=0.057)	Impact on patient outcome / patient safety
Yee 2015 Canada	Case study	To prospectively investigate the effects of repeated simulation of anesthesia crisis management and videotape-aided debriefing on the HFS ability of anesthesia residents using the ANTS scoring system	I=27 P=27 IV=20 C=20	N=20 Anaesthesiology (MO)	C / U / A	8	9	3	Y	L - S (HF)	3 P V	F	Y++	R Coordination P<0.05 R Decision Making P<0.05 R Situational Awareness P<0.05 R Task management P<0.05 R Teamwork P<0.05	NT	B Pre/post: Rating: Anaesthetists’ Non-Technical Skills (ANTS)	Me/Me			x			x	x	x	I = Lecture, simulation A single exposure to anesthesia crises using a high-fidelity patient simulator can improve the nontechnical skills of anesthesia residents. Simulation based education is beneficial and can significantly improve the nontechnical skills ability of residents Impression from both teachers and participants is that simulation-based education is very useful.
	* estimate from data										AP= Advanced Practioner MW=Midwifes N=Nurses O=Others (Allied healthcare prof., clergy, emergency medical service, healthcare assisstant, hospital security, operating theatre practitioners, pharmacist, support, socialworker, transport) P=Physicians R=Radiographer RT= Respiratory practitioner T=Technician							Communication	Coordination	Decision making	Followership	Leadership	Situational Awareness	Task management	Teamwork
